# Supplementary material for: Modulation of pancreatic cancer cell sensitivity to FOLFIRINOX through microRNA-mediated regulation of DNA damage
Source: Nat Commun. 2021 Nov 18;12:6738. doi: 10.1038/s41467-021-27099-6 (PMC8602334; doi:10.1038/s41467-021-27099-6)
Supplement: Supplementary file 3 — Supplementary Dataset 1 [file 41467_2021_27099_MOESM3_ESM.xlsx]

## Sheet: LIST OF targeted MIRs
List of all human microRNAs targeted by the miRCURY LNA™ microRNA Inhibitor Library - human (product # 190102-2)
Product #	Probe ID	miRBase ID/miRPlus ID	miRBase accession
	44777	hsa-let-7a	MIMAT0000062
	44778	hsa-let-7a*	MIMAT0004481
	45500	hsa-let-7a-2*	MIMAT0010195
	44779	hsa-let-7b	MIMAT0000063
	44780	hsa-let-7b*	MIMAT0004482
	149692	hsa-let-7c	MIMAT0000064
	149058	hsa-let-7c*	MIMAT0004483
	44783	hsa-let-7d	MIMAT0000065
	44784	hsa-let-7d*	MIMAT0004484
	44785	hsa-let-7e	MIMAT0000066
410023-00	44786	hsa-let-7e*	MIMAT0004485
	44787	hsa-let-7f	MIMAT0000067
	44788	hsa-let-7f-1*	MIMAT0004486
410025-00	44789	hsa-let-7f-2*	MIMAT0004487
	44790	hsa-let-7g	MIMAT0000414
	44791	hsa-let-7g*	MIMAT0004584
	44792	hsa-let-7i	MIMAT0000415
	44793	hsa-let-7i*	MIMAT0004585
	44794	hsa-miR-1	MIMAT0000416
	44795	hsa-miR-100	MIMAT0000098
410030-00	44796	hsa-miR-100*	MIMAT0004512
	44797	hsa-miR-101	MIMAT0000099
	44798	hsa-miR-101*	MIMAT0004513
	51111	hsa-miR-103	MIMAT0000101
	148865	hsa-miR-103-2*	MIMAT0009196
413037-00	95019	hsa-miR-103-as	MIMAT0007402
	44800	hsa-miR-105	MIMAT0000102
410032-00	44801	hsa-miR-105*	MIMAT0004516
410546-00	50597	hsa-miR-106a	MIMAT0000103
410033-00	44803	hsa-miR-106a*	MIMAT0004517
	149788	hsa-miR-106b	MIMAT0000680
	44805	hsa-miR-106b*	MIMAT0004672
410524-00	50537	hsa-miR-107	MIMAT0000104
	44806	hsa-miR-10a	MIMAT0000253
	44807	hsa-miR-10a*	MIMAT0004555
	44808	hsa-miR-10b	MIMAT0000254
	44809	hsa-miR-10b*	MIMAT0004556
410544-00	50593	hsa-miR-1178	MIMAT0005823
410669-00	50790	hsa-miR-1179	MIMAT0005824
410474-00	45478	hsa-miR-1180	MIMAT0005825
	58360	hsa-miR-1181	MIMAT0005826
	149389	hsa-miR-1182	MIMAT0005827
410734-00	50890	hsa-miR-1183	MIMAT0005828
410998-00	58306	hsa-miR-1184	MIMAT0005829
410642-00	50753	hsa-miR-1185	MIMAT0005798
	148833	hsa-miR-1193	MIMAT0015049
	149405	hsa-miR-1197	MIMAT0005955
410517-00	50523	hsa-miR-1200	MIMAT0005863
410739-00	50900	hsa-miR-1202	MIMAT0005865
410636-00	50743	hsa-miR-1203	MIMAT0005866
411266-00	58643	hsa-miR-1204	MIMAT0005868
410950-00	51271	hsa-miR-1205	MIMAT0005869
410844-00	51094	hsa-miR-1206	MIMAT0005870
410967-00	58265	hsa-miR-1207-3p	MIMAT0005872
	149780	hsa-miR-1207-5p	MIMAT0005871
410747-00	50914	hsa-miR-1208	MIMAT0005873
	44810	hsa-miR-122	MIMAT0000421
410040-00	44811	hsa-miR-122*	MIMAT0004590
411276-00	58654	hsa-miR-1224-3p	MIMAT0005459
	149012	hsa-miR-1224-5p	MIMAT0005458
411014-00	58326	hsa-miR-1225-3p	MIMAT0005573
411122-00	58461	hsa-miR-1225-5p	MIMAT0005572
410545-00	50595	hsa-miR-1226	MIMAT0005577
414950-00	123659	hsa-miR-1226*	MIMAT0005576
410925-00	51230	hsa-miR-1227	MIMAT0005580
411020-00	58333	hsa-miR-1228	MIMAT0005583
	149706	hsa-miR-1228*	MIMAT0005582
411024-00	58338	hsa-miR-1229	MIMAT0005584
410725-00	50873	hsa-miR-1231	MIMAT0005586
411258-00	58632	hsa-miR-1233	MIMAT0005588
	148732	hsa-miR-1234	MIMAT0005589
410554-00	50628	hsa-miR-1236	MIMAT0005591
411277-00	58655	hsa-miR-1237	MIMAT0005592
410825-00	51053	hsa-miR-1238	MIMAT0005593
	149041	hsa-miR-124	MIMAT0000422
	44813	hsa-miR-124*	MIMAT0004591
410660-00	50779	hsa-miR-1243	MIMAT0005894
410657-00	50774	hsa-miR-1244	MIMAT0005896
410550-00	50619	hsa-miR-1245	MIMAT0005897
410719-00	50866	hsa-miR-1246	MIMAT0005898
411144-00	58492	hsa-miR-1247	MIMAT0005899
410672-00	50793	hsa-miR-1248	MIMAT0005900
410968-00	58267	hsa-miR-1249	MIMAT0005901
410498-00	50480	hsa-miR-1250	MIMAT0005902
410843-00	51091	hsa-miR-1251	MIMAT0005903
	149507	hsa-miR-1252	MIMAT0005944
414730-00	122416	hsa-miR-1253	MIMAT0005904
410732-00	50885	hsa-miR-1254	MIMAT0005905
410607-00	50705	hsa-miR-1255a	MIMAT0005906
410656-00	50773	hsa-miR-1255b	MIMAT0005945
410821-00	51044	hsa-miR-1256	MIMAT0005907
410798-00	51004	hsa-miR-1257	MIMAT0005908
410957-00	51282	hsa-miR-1258	MIMAT0005909
	149726	hsa-miR-125a-3p	MIMAT0004602
	44815	hsa-miR-125a-5p	MIMAT0000443
	44816	hsa-miR-125b	MIMAT0000423
	148854	hsa-miR-125b-1*	MIMAT0004592
414853-00	122540	hsa-miR-125b-2*	MIMAT0004603
	44819	hsa-miR-126	MIMAT0000445
	44820	hsa-miR-126*	MIMAT0000444
410539-00	50579	hsa-miR-1260	MIMAT0005911
410599-00	50691	hsa-miR-1261	MIMAT0005913
410963-00	51289	hsa-miR-1262	MIMAT0005914
411107-00	58442	hsa-miR-1263	MIMAT0005915
410641-00	50751	hsa-miR-1264	MIMAT0005791
410648-00	50761	hsa-miR-1265	MIMAT0005918
410882-00	51157	hsa-miR-1266	MIMAT0005920
410789-00	50994	hsa-miR-1267	MIMAT0005921
411132-00	58475	hsa-miR-1268	MIMAT0005922
410859-00	51123	hsa-miR-1269	MIMAT0005923
	149295	hsa-miR-1270	MIMAT0005924
	148811	hsa-miR-1271	MIMAT0005796
410931-00	51239	hsa-miR-1272	MIMAT0005925
410619-00	50722	hsa-miR-1273	MIMAT0005926
	149681	hsa-miR-1273c	MIMAT0015017
	149378	hsa-miR-1273d	MIMAT0015090
	44821	hsa-miR-127-3p	MIMAT0000446
411197-00	58555	hsa-miR-1274a	MIMAT0005927
411188-00	58546	hsa-miR-1274b	MIMAT0005938
	148758	hsa-miR-1275	MIMAT0005929
	149759	hsa-miR-127-5p	MIMAT0004604
414801-00	122488	hsa-miR-1276	MIMAT0005930
411078-00	58408	hsa-miR-1277	MIMAT0005933
410913-00	51214	hsa-miR-1278	MIMAT0005936
411055-00	58383	hsa-miR-1279	MIMAT0005937
	44823	hsa-miR-128	MIMAT0000424
411022-00	58335	hsa-miR-1280	MIMAT0005946
410787-00	50991	hsa-miR-1281	MIMAT0005939
410597-00	50688	hsa-miR-1282	MIMAT0005940
	149022	hsa-miR-1283	MIMAT0005799
410567-00	50647	hsa-miR-1284	MIMAT0005941
	149720	hsa-miR-1285	MIMAT0005876
	148703	hsa-miR-1286	MIMAT0005877
410511-00	50508	hsa-miR-1287	MIMAT0005878
411241-00	58613	hsa-miR-1288	MIMAT0005942
410571-00	50654	hsa-miR-1289	MIMAT0005879
	149135	hsa-miR-129*	MIMAT0004548
410760-00	50943	hsa-miR-1290	MIMAT0005880
414677-00	122363	hsa-miR-1291	MIMAT0005881
411172-00	58527	hsa-miR-1292	MIMAT0005943
410861-00	51126	hsa-miR-1293	MIMAT0005883
	44825	hsa-miR-129-3p	MIMAT0004605
410814-00	51037	hsa-miR-1294	MIMAT0005884
	148798	hsa-miR-1295	MIMAT0005885
	44826	hsa-miR-129-5p	MIMAT0000242
	45491	hsa-miR-1296	MIMAT0005794
411214-00	58580	hsa-miR-1297	MIMAT0005886
410503-00	50487	hsa-miR-1298	MIMAT0005800
410742-00	50906	hsa-miR-1299	MIMAT0005887
	149521	hsa-miR-1301	MIMAT0005797
411252-00	58626	hsa-miR-1302	MIMAT0005890
410813-00	51036	hsa-miR-1303	MIMAT0005891
410644-00	50755	hsa-miR-1304	MIMAT0005892
410707-00	50849	hsa-miR-1305	MIMAT0005893
411081-00	58411	hsa-miR-1306	MIMAT0005950
410480-00	45488	hsa-miR-1307	MIMAT0005951
	44827	hsa-miR-130a	MIMAT0000425
410046-00	44828	hsa-miR-130a*	MIMAT0004593
	149638	hsa-miR-130b	MIMAT0000691
	44830	hsa-miR-130b*	MIMAT0004680
	44831	hsa-miR-132	MIMAT0000426
410049-00	44832	hsa-miR-132*	MIMAT0004594
411283-00	58661	hsa-miR-1321	MIMAT0005952
410596-00	50687	hsa-miR-1322	MIMAT0005953
410774-00	50967	hsa-miR-1323	MIMAT0005795
410584-00	50669	hsa-miR-1324	MIMAT0005956
411098-00	58432	hsa-miR-133a	MIMAT0000427
411030-00	58346	hsa-miR-133b	MIMAT0000770
	149111	hsa-miR-134	MIMAT0000447
	44835	hsa-miR-135a	MIMAT0000428
	44836	hsa-miR-135a*	MIMAT0004595
	44837	hsa-miR-135b	MIMAT0000758
414590-00	122276	hsa-miR-135b*	MIMAT0004698
	44839	hsa-miR-136	MIMAT0000448
	44840	hsa-miR-136*	MIMAT0004606
	44841	hsa-miR-137	MIMAT0000429
	44842	hsa-miR-138	MIMAT0000430
	149677	hsa-miR-138-1*	MIMAT0004607
410055-00	44844	hsa-miR-138-2*	MIMAT0004596
	149119	hsa-miR-139-3p	MIMAT0004552
	44774	hsa-miR-139-5p	MIMAT0000250
	44847	hsa-miR-140-3p	MIMAT0004597
	44848	hsa-miR-140-5p	MIMAT0000431
	44849	hsa-miR-141	MIMAT0000432
410059-00	44850	hsa-miR-141*	MIMAT0004598
	44851	hsa-miR-142-3p	MIMAT0000434
	44852	hsa-miR-142-5p	MIMAT0000433
	149655	hsa-miR-143	MIMAT0000435
410061-00	44854	hsa-miR-143*	MIMAT0004599
	44855	hsa-miR-144	MIMAT0000436
	44856	hsa-miR-144*	MIMAT0004600
	44857	hsa-miR-145	MIMAT0000437
410062-00	44858	hsa-miR-145*	MIMAT0004601
411226-00	58597	hsa-miR-1468	MIMAT0006789
	148951	hsa-miR-1469	MIMAT0007347
	44859	hsa-miR-146a	MIMAT0000449
410064-00	44860	hsa-miR-146a*	MIMAT0004608
410065-00	44861	hsa-miR-146b-3p	MIMAT0004766
	44862	hsa-miR-146b-5p	MIMAT0002809
410067-00	44863	hsa-miR-147	MIMAT0000251
413043-00	95026	hsa-miR-1470	MIMAT0007348
413023-00	95004	hsa-miR-1471	MIMAT0007349
	44864	hsa-miR-147b	MIMAT0004928
	44865	hsa-miR-148a	MIMAT0000243
	44866	hsa-miR-148a*	MIMAT0004549
	44867	hsa-miR-148b	MIMAT0000759
410072-00	44868	hsa-miR-148b*	MIMAT0004699
	44869	hsa-miR-149	MIMAT0000450
	149736	hsa-miR-149*	MIMAT0004609
	44871	hsa-miR-150	MIMAT0000451
411216-00	58583	hsa-miR-150*	MIMAT0004610
410075-00	44873	hsa-miR-151-3p	MIMAT0000757
	149444	hsa-miR-151-5p	MIMAT0004697
	44875	hsa-miR-152	MIMAT0000438
	44876	hsa-miR-153	MIMAT0000439
413732-00	110513	hsa-miR-1537	MIMAT0007399
413039-00	95021	hsa-miR-1538	MIMAT0007400
413019-00	94997	hsa-miR-1539	MIMAT0007401
	44877	hsa-miR-154	MIMAT0000452
	33991	hsa-miR-154*	MIMAT0000453
410078-00	44878	hsa-miR-155	MIMAT0000646
410079-00	44879	hsa-miR-155*	MIMAT0004658
	44880	hsa-miR-15a	MIMAT0000068
410081-00	44881	hsa-miR-15a*	MIMAT0004488
	44882	hsa-miR-15b	MIMAT0000417
	44883	hsa-miR-15b*	MIMAT0004586
	44884	hsa-miR-16	MIMAT0000069
410085-00	44885	hsa-miR-16-1*	MIMAT0004489
410086-00	44886	hsa-miR-16-2*	MIMAT0004518
410629-00	50732	hsa-miR-17	MIMAT0000070
410087-00	44887	hsa-miR-17*	MIMAT0000071
	44888	hsa-miR-181a	MIMAT0000256
	44889	hsa-miR-181a*	MIMAT0000270
410090-00	44890	hsa-miR-181a-2*	MIMAT0004558
	44891	hsa-miR-181b	MIMAT0000257
	44892	hsa-miR-181c	MIMAT0000258
410092-00	44893	hsa-miR-181c*	MIMAT0004559
	44894	hsa-miR-181d	MIMAT0002821
	34003	hsa-miR-182	MIMAT0000259
410094-00	44896	hsa-miR-182*	MIMAT0000260
410522-00	50535	hsa-miR-1825	MIMAT0006765
411262-00	58636	hsa-miR-1827	MIMAT0006767
	44897	hsa-miR-183	MIMAT0000261
	44898	hsa-miR-183*	MIMAT0004560
	149613	hsa-miR-184	MIMAT0000454
	148824	hsa-miR-185	MIMAT0000455
410097-00	44901	hsa-miR-185*	MIMAT0004611
	44902	hsa-miR-186	MIMAT0000456
410098-00	44903	hsa-miR-186*	MIMAT0004612
	44904	hsa-miR-187	MIMAT0000262
	149451	hsa-miR-187*	MIMAT0004561
	44906	hsa-miR-188-3p	MIMAT0004613
	44907	hsa-miR-188-5p	MIMAT0000457
	44908	hsa-miR-18a	MIMAT0000072
	44909	hsa-miR-18a*	MIMAT0002891
410103-00	44910	hsa-miR-18b	MIMAT0001412
410104-00	44911	hsa-miR-18b*	MIMAT0004751
	44912	hsa-miR-190	MIMAT0000458
	149816	hsa-miR-1908	MIMAT0007881
413734-00	110515	hsa-miR-1909	MIMAT0007883
413725-00	110505	hsa-miR-1909*	MIMAT0007882
	44913	hsa-miR-190b	MIMAT0004929
	149198	hsa-miR-191	MIMAT0000440
410105-00	44915	hsa-miR-191*	MIMAT0001618
413038-00	95020	hsa-miR-1910	MIMAT0007884
413024-00	95005	hsa-miR-1911	MIMAT0007885
413034-00	95016	hsa-miR-1911*	MIMAT0007886
413729-00	110509	hsa-miR-1912	MIMAT0007887
413042-00	95025	hsa-miR-1913	MIMAT0007888
413724-00	110504	hsa-miR-1914	MIMAT0007889
	148810	hsa-miR-1914*	MIMAT0007890
	149157	hsa-miR-1915	MIMAT0007892
413028-00	95010	hsa-miR-1915*	MIMAT0007891
	44916	hsa-miR-192	MIMAT0000222
410107-00	44917	hsa-miR-192*	MIMAT0004543
	44918	hsa-miR-193a-3p	MIMAT0000459
410108-00	44919	hsa-miR-193a-5p	MIMAT0004614
	44920	hsa-miR-193b	MIMAT0002819
	149804	hsa-miR-193b*	MIMAT0004767
	44922	hsa-miR-194	MIMAT0000460
410109-00	44923	hsa-miR-194*	MIMAT0004671
	44924	hsa-miR-195	MIMAT0000461
410111-00	44925	hsa-miR-195*	MIMAT0004615
	44926	hsa-miR-196a	MIMAT0000226
	149675	hsa-miR-196a*	MIMAT0004562
	44928	hsa-miR-196b	MIMAT0001080
	149741	hsa-miR-196b*	MIMAT0009201
	44929	hsa-miR-197	MIMAT0000227
	149394	hsa-miR-1972	MIMAT0009447
	149322	hsa-miR-198	MIMAT0000228
	44931	hsa-miR-199a-3p	MIMAT0000232
	44932	hsa-miR-199a-5p	MIMAT0000231
	44931	hsa-miR-199b-3p	MIMAT0004563
410117-00	44933	hsa-miR-199b-5p	MIMAT0000263
	44934	hsa-miR-19a	MIMAT0000073
	44935	hsa-miR-19a*	MIMAT0004490
	44936	hsa-miR-19b	MIMAT0000074
410120-00	44937	hsa-miR-19b-1*	MIMAT0004491
410121-00	44938	hsa-miR-19b-2*	MIMAT0004492
	44939	hsa-miR-200a	MIMAT0000682
	44940	hsa-miR-200a*	MIMAT0001620
	44941	hsa-miR-200b	MIMAT0000318
	44942	hsa-miR-200b*	MIMAT0004571
	44943	hsa-miR-200c	MIMAT0000617
	44944	hsa-miR-200c*	MIMAT0004657
410128-00	44945	hsa-miR-202	MIMAT0002811
	44946	hsa-miR-202*	MIMAT0002810
	44947	hsa-miR-203	MIMAT0000264
	44948	hsa-miR-204	MIMAT0000265
	44949	hsa-miR-205	MIMAT0000266
	148820	hsa-miR-205*	MIMAT0009197
	148794	hsa-miR-2053	MIMAT0009978
	44950	hsa-miR-206	MIMAT0000462
	149493	hsa-miR-208a	MIMAT0000241
	44952	hsa-miR-208b	MIMAT0004960
	149100	hsa-miR-20a	MIMAT0000075
	44954	hsa-miR-20a*	MIMAT0004493
	44955	hsa-miR-20b	MIMAT0001413
410134-00	44956	hsa-miR-20b*	MIMAT0004752
	44957	hsa-miR-21	MIMAT0000076
410136-00	44958	hsa-miR-21*	MIMAT0004494
	59002	hsa-miR-210	MIMAT0000267
410137-00	44960	hsa-miR-211	MIMAT0000268
	148882	hsa-miR-2110	MIMAT0010133
	149733	hsa-miR-2113	MIMAT0009206
	149142	hsa-miR-2114	MIMAT0011156
	149153	hsa-miR-2114*	MIMAT0011157
	149661	hsa-miR-2115	MIMAT0011158
	148874	hsa-miR-2115*	MIMAT0011159
	44961	hsa-miR-212	MIMAT0000269
	59342	hsa-miR-214	MIMAT0000271
	44963	hsa-miR-214*	MIMAT0004564
	44964	hsa-miR-215	MIMAT0000272
	44965	hsa-miR-216a	MIMAT0000273
	44966	hsa-miR-216b	MIMAT0004959
	44967	hsa-miR-217	MIMAT0000274
	44968	hsa-miR-218	MIMAT0000275
410143-00	44969	hsa-miR-218-1*	MIMAT0004565
	44970	hsa-miR-218-2*	MIMAT0004566
410145-00	44971	hsa-miR-219-1-3p	MIMAT0004567
410146-00	44972	hsa-miR-219-2-3p	MIMAT0004675
	44973	hsa-miR-219-5p	MIMAT0000276
	148770	hsa-miR-22	MIMAT0000077
	44975	hsa-miR-22*	MIMAT0004495
	44979	hsa-miR-221	MIMAT0000278
410150-00	44980	hsa-miR-221*	MIMAT0004568
	44981	hsa-miR-222	MIMAT0000279
410152-00	44982	hsa-miR-222*	MIMAT0004569
	44983	hsa-miR-223	MIMAT0000280
410154-00	44984	hsa-miR-223*	MIMAT0004570
	44985	hsa-miR-224	MIMAT0000281
	149535	hsa-miR-224*	MIMAT0009198
	149413	hsa-miR-2277-3p	MIMAT0011777
	149682	hsa-miR-2277-5p	MIMAT0017352
	149013	hsa-miR-2355-5p	MIMAT0016895
	44986	hsa-miR-23a	MIMAT0000078
	149818	hsa-miR-23a*	MIMAT0004496
	44988	hsa-miR-23b	MIMAT0000418
410157-00	44989	hsa-miR-23b*	MIMAT0004587
	148799	hsa-miR-23c	MIMAT0018000
	44990	hsa-miR-24	MIMAT0000080
	44991	hsa-miR-24-1*	MIMAT0000079
410160-00	44992	hsa-miR-24-2*	MIMAT0004497
	44993	hsa-miR-25	MIMAT0000081
410162-00	44994	hsa-miR-25*	MIMAT0004498
	44995	hsa-miR-26a	MIMAT0000082
410164-00	44996	hsa-miR-26a-1*	MIMAT0004499
410165-00	44997	hsa-miR-26a-2*	MIMAT0004681
	44998	hsa-miR-26b	MIMAT0000083
	44999	hsa-miR-26b*	MIMAT0004500
	45000	hsa-miR-27a	MIMAT0000084
	45001	hsa-miR-27a*	MIMAT0004501
	45002	hsa-miR-27b	MIMAT0000419
	45003	hsa-miR-27b*	MIMAT0004588
410170-00	45004	hsa-miR-28-3p	MIMAT0004502
	149421	hsa-miR-28-5p	MIMAT0000085
	148989	hsa-miR-2861	MIMAT0013802
	149242	hsa-miR-296-3p	MIMAT0004679
	45007	hsa-miR-296-5p	MIMAT0000690
	45008	hsa-miR-297	MIMAT0004450
	149612	hsa-miR-298	MIMAT0004901
	148885	hsa-miR-299-3p	MIMAT0000687
	45011	hsa-miR-299-5p	MIMAT0002890
	45012	hsa-miR-29a	MIMAT0000086
	45013	hsa-miR-29a*	MIMAT0004503
	45014	hsa-miR-29b	MIMAT0000100
410175-00	45015	hsa-miR-29b-1*	MIMAT0004514
410176-00	45016	hsa-miR-29b-2*	MIMAT0004515
	45017	hsa-miR-29c	MIMAT0000681
	45018	hsa-miR-29c*	MIMAT0004673
	148881	hsa-miR-300	MIMAT0004903
	45020	hsa-miR-301a	MIMAT0000688
410180-00	45021	hsa-miR-301b	MIMAT0004958
	45022	hsa-miR-302a	MIMAT0000684
410182-00	45023	hsa-miR-302a*	MIMAT0000683
	45024	hsa-miR-302b	MIMAT0000715
410184-00	45025	hsa-miR-302b*	MIMAT0000714
	45026	hsa-miR-302c	MIMAT0000717
410185-00	45027	hsa-miR-302c*	MIMAT0000716
	45028	hsa-miR-302d	MIMAT0000718
410186-00	45029	hsa-miR-302d*	MIMAT0004685
410595-00	50686	hsa-miR-302e	MIMAT0005931
411051-00	58378	hsa-miR-302f	MIMAT0005932
	148749	hsa-miR-3065-3p	MIMAT0015378
	149265	hsa-miR-3065-5p	MIMAT0015066
	149557	hsa-miR-3074	MIMAT0015027
	45030	hsa-miR-30a	MIMAT0000087
	45031	hsa-miR-30a*	MIMAT0000088
	45032	hsa-miR-30b	MIMAT0000420
410190-00	45033	hsa-miR-30b*	MIMAT0004589
	149234	hsa-miR-30c	MIMAT0000244
	149772	hsa-miR-30c-1*	MIMAT0004674
	149209	hsa-miR-30c-2*	MIMAT0004550
	149712	hsa-miR-30d	MIMAT0000245
410191-00	45038	hsa-miR-30d*	MIMAT0004551
	45039	hsa-miR-30e	MIMAT0000692
	45040	hsa-miR-30e*	MIMAT0000693
	45041	hsa-miR-31	MIMAT0000089
	45042	hsa-miR-31*	MIMAT0004504
	149574	hsa-miR-3116	MIMAT0014978
	148991	hsa-miR-3118	MIMAT0014980
	149199	hsa-miR-3120	MIMAT0014982
	149167	hsa-miR-3121	MIMAT0014983
	148879	hsa-miR-3123	MIMAT0014985
	149654	hsa-miR-3124	MIMAT0014986
	149547	hsa-miR-3126-3p	MIMAT0015377
	148957	hsa-miR-3126-5p	MIMAT0014989
	149288	hsa-miR-3129	MIMAT0014992
	149333	hsa-miR-3130-3p	MIMAT0014994
	149553	hsa-miR-3130-5p	MIMAT0014995
	149718	hsa-miR-3136	MIMAT0015003
	149201	hsa-miR-3138	MIMAT0015006
	149325	hsa-miR-3140	MIMAT0015008
	149670	hsa-miR-3142	MIMAT0015011
	148846	hsa-miR-3144-3p	MIMAT0015015
	149227	hsa-miR-3144-5p	MIMAT0015014
	148925	hsa-miR-3149	MIMAT0015022
	149067	hsa-miR-3151	MIMAT0015024
	149653	hsa-miR-3152	MIMAT0015025
	149813	hsa-miR-3154	MIMAT0015028
	148974	hsa-miR-3158	MIMAT0015032
	149580	hsa-miR-3164	MIMAT0015038
	148791	hsa-miR-3167	MIMAT0015042
	149508	hsa-miR-3171	MIMAT0015046
	149299	hsa-miR-3175	MIMAT0015052
	149447	hsa-miR-3179	MIMAT0015056
	149494	hsa-miR-3180	MIMAT0018178
	149395	hsa-miR-3180-3p	MIMAT0015058
	149817	hsa-miR-3180-5p	MIMAT0015057
	149640	hsa-miR-3182	MIMAT0015062
	149018	hsa-miR-3184	MIMAT0015064
	149353	hsa-miR-3186-3p	MIMAT0015068
	149097	hsa-miR-3186-5p	MIMAT0015067
	148754	hsa-miR-3190	MIMAT0015073
	148850	hsa-miR-3192	MIMAT0015076
	45043	hsa-miR-32	MIMAT0000090
410196-00	45044	hsa-miR-32*	MIMAT0004505
	148775	hsa-miR-3200-3p	MIMAT0015085
	149812	hsa-miR-3200-5p	MIMAT0017392
	149033	hsa-miR-320a	MIMAT0000510
	149457	hsa-miR-320a, hsa-miR-320b, hsa-mir-320c, hsa-miR-320d	MIMAT0000510
	149642	hsa-miR-320b	MIMAT0005792
	148822	hsa-miR-320c	MIMAT0005793
	149575	hsa-miR-320d	MIMAT0006764
	149695	hsa-miR-320e	MIMAT0015072
	45046	hsa-miR-323-3p	MIMAT0000755
	45047	hsa-miR-323-5p	MIMAT0004696
	149776	hsa-miR-323b-3p	MIMAT0015050
410262-00	45147	hsa-miR-323b-5p	MIMAT0001630
	149795	hsa-miR-324-3p	MIMAT0000762
	45049	hsa-miR-324-5p	MIMAT0000761
410197-00	45050	hsa-miR-325	MIMAT0000771
	45051	hsa-miR-326	MIMAT0000756
	45052	hsa-miR-328	MIMAT0000752
	148919	hsa-miR-329	MIMAT0001629
410199-00	45054	hsa-miR-330-3p	MIMAT0000751
	148701	hsa-miR-330-5p	MIMAT0004693
	122561	hsa-miR-331-3p	MIMAT0000760
	45057	hsa-miR-331-5p	MIMAT0004700
	45058	hsa-miR-335	MIMAT0000765
	45059	hsa-miR-335*	MIMAT0004703
410203-00	45060	hsa-miR-337-3p	MIMAT0000754
410204-00	45061	hsa-miR-337-5p	MIMAT0004695
	45062	hsa-miR-338-3p	MIMAT0000763
	45063	hsa-miR-338-5p	MIMAT0004701
	149371	hsa-miR-339-3p	MIMAT0004702
	148897	hsa-miR-339-5p	MIMAT0000764
	45066	hsa-miR-33a	MIMAT0000091
	45067	hsa-miR-33a*	MIMAT0004506
410209-00	45068	hsa-miR-33b	MIMAT0003301
410210-00	45069	hsa-miR-33b*	MIMAT0004811
	45070	hsa-miR-340	MIMAT0004692
	45071	hsa-miR-340*	MIMAT0000750
	45072	hsa-miR-342-3p	MIMAT0000753
	45073	hsa-miR-342-5p	MIMAT0004694
410213-00	45074	hsa-miR-345	MIMAT0000772
	45075	hsa-miR-346	MIMAT0000773
	45076	hsa-miR-34a	MIMAT0000255
410214-00	45077	hsa-miR-34a*	MIMAT0004557
	45078	hsa-miR-34b	MIMAT0004676
410216-00	45079	hsa-miR-34b*	MIMAT0000685
	149313	hsa-miR-34c-3p	MIMAT0004677
	45081	hsa-miR-34c-5p	MIMAT0000686
	149137	hsa-miR-3605-3p	MIMAT0017982
	149170	hsa-miR-3605-5p	MIMAT0017981
	148751	hsa-miR-3609	MIMAT0017986
410217-00	45082	hsa-miR-361-3p	MIMAT0004682
	45083	hsa-miR-361-5p	MIMAT0000703
410219-00	45084	hsa-miR-362-3p	MIMAT0004683
	45085	hsa-miR-362-5p	MIMAT0000705
	45086	hsa-miR-363	MIMAT0000707
410221-00	45087	hsa-miR-363*	MIMAT0003385
	149446	hsa-miR-3646	MIMAT0018065
	149798	hsa-miR-3647-5p	MIMAT0018066
	45088	hsa-miR-365	MIMAT0000710
	149674	hsa-miR-365*	MIMAT0009199
	149385	hsa-miR-3650	MIMAT0018070
	149540	hsa-miR-3653	MIMAT0018073
	148983	hsa-miR-3658	MIMAT0018078
	45089	hsa-miR-367	MIMAT0000719
410223-00	45090	hsa-miR-367*	MIMAT0004686
	45091	hsa-miR-369-3p	MIMAT0000721
	45092	hsa-miR-369-5p	MIMAT0001621
	148785	hsa-miR-370	MIMAT0000722
410225-00	45094	hsa-miR-371-3p	MIMAT0000723
	149186	hsa-miR-371-5p	MIMAT0004687
410226-00	45096	hsa-miR-372	MIMAT0000724
410227-00	45097	hsa-miR-373	MIMAT0000726
410228-00	45098	hsa-miR-373*	MIMAT0000725
	45099	hsa-miR-374a	MIMAT0000727
410229-00	45100	hsa-miR-374a*	MIMAT0004688
	45101	hsa-miR-374b	MIMAT0004955
410231-00	45102	hsa-miR-374b*	MIMAT0004956
	45103	hsa-miR-375	MIMAT0000728
410233-00	45104	hsa-miR-376a	MIMAT0000729
	45105	hsa-miR-376a*	MIMAT0003386
410235-00	45106	hsa-miR-376b	MIMAT0002172
410236-00	45107	hsa-miR-376c	MIMAT0000720
	45108	hsa-miR-377	MIMAT0000730
414452-00	122137	hsa-miR-377*	MIMAT0004689
	148958	hsa-miR-378	MIMAT0000732
	148958	hsa-miR-378c	MIMAT0016847
	149424	hsa-miR-378*	MIMAT0000731
	149543	hsa-miR-378b	MIMAT0014999
	148694	hsa-miR-378c	MIMAT0016847
	45112	hsa-miR-379	MIMAT0000733
	149352	hsa-miR-379*	MIMAT0004690
410240-00	45114	hsa-miR-380	MIMAT0000735
	45115	hsa-miR-380*	MIMAT0000734
	149441	hsa-miR-381	MIMAT0000736
	45117	hsa-miR-382	MIMAT0000737
410242-00	45118	hsa-miR-383	MIMAT0000738
	34143	hsa-miR-384	MIMAT0001075
	149585	hsa-miR-3910	MIMAT0018184
	149715	hsa-miR-3917	MIMAT0018191
	45119	hsa-miR-409-3p	MIMAT0001639
	45120	hsa-miR-409-5p	MIMAT0001638
	45121	hsa-miR-410	MIMAT0002171
	45122	hsa-miR-411	MIMAT0003329
	45123	hsa-miR-411*	MIMAT0004813
	149130	hsa-miR-412	MIMAT0002170
	148913	hsa-miR-412	MIMAT0002170
	45125	hsa-miR-421	MIMAT0003339
	149010	hsa-miR-422a	MIMAT0001339
	45127	hsa-miR-423-3p	MIMAT0001340
	149615	hsa-miR-423-5p	MIMAT0004748
	45129	hsa-miR-424	MIMAT0001341
410248-00	45130	hsa-miR-424*	MIMAT0004749
	45131	hsa-miR-425	MIMAT0003393
	45132	hsa-miR-425*	MIMAT0001343
410250-00	45133	hsa-miR-429	MIMAT0001536
	45134	hsa-miR-431	MIMAT0001625
	45135	hsa-miR-431*	MIMAT0004757
	149652	hsa-miR-432	MIMAT0002814
410253-00	45137	hsa-miR-432*	MIMAT0002815
	45138	hsa-miR-433	MIMAT0001627
	45139	hsa-miR-448	MIMAT0001532
410655-00	50772	hsa-miR-449a	MIMAT0001541
410655-00	50772	hsa-miR-449a	MIMAT0001541
410886-00	51164	hsa-miR-449b	MIMAT0003327
	149403	hsa-miR-449b*	MIMAT0009203
	149080	hsa-miR-449c	MIMAT0010251
	148968	hsa-miR-449c*	MIMAT0013771
	45141	hsa-miR-450a	MIMAT0001545
410257-00	45142	hsa-miR-450b-3p	MIMAT0004910
410258-00	45143	hsa-miR-450b-5p	MIMAT0004909
	45144	hsa-miR-451	MIMAT0001631
410260-00	45145	hsa-miR-452	MIMAT0001635
410261-00	45146	hsa-miR-452*	MIMAT0001636
	45148	hsa-miR-454	MIMAT0003885
410263-00	45149	hsa-miR-454*	MIMAT0003884
410264-00	45150	hsa-miR-455-3p	MIMAT0004784
	45151	hsa-miR-455-5p	MIMAT0003150
	148741	hsa-miR-466	MIMAT0015002
410266-00	45152	hsa-miR-483-3p	MIMAT0002173
	149756	hsa-miR-483-5p	MIMAT0004761
	45154	hsa-miR-484	MIMAT0002174
	45155	hsa-miR-485-3p	MIMAT0002176
	45156	hsa-miR-485-5p	MIMAT0002175
	149583	hsa-miR-486-3p	MIMAT0004762
	45158	hsa-miR-486-5p	MIMAT0002177
410269-00	45159	hsa-miR-487a	MIMAT0002178
	45160	hsa-miR-487b	MIMAT0003180
410270-00	45161	hsa-miR-488	MIMAT0004763
410271-00	45162	hsa-miR-488*	MIMAT0002804
410272-00	45163	hsa-miR-489	MIMAT0002805
	45164	hsa-miR-490-3p	MIMAT0002806
410273-00	45165	hsa-miR-490-5p	MIMAT0004764
	45166	hsa-miR-491-3p	MIMAT0004765
	122348	hsa-miR-491-5p	MIMAT0002807
	148793	hsa-miR-492	MIMAT0002812
	149498	hsa-miR-493	MIMAT0003161
410274-00	45170	hsa-miR-493*	MIMAT0002813
	149561	hsa-miR-494	MIMAT0002816
	149476	hsa-miR-495	MIMAT0002817
	45173	hsa-miR-496	MIMAT0002818
	45174	hsa-miR-497	MIMAT0002820
410277-00	45175	hsa-miR-497*	MIMAT0004768
410278-00	45176	hsa-miR-498	MIMAT0002824
410279-00	45177	hsa-miR-499-3p	MIMAT0004772
	45178	hsa-miR-499-5p	MIMAT0002870
410281-00	45179	hsa-miR-500a	MIMAT0004773
410282-00	45180	hsa-miR-500a*	MIMAT0002871
	148765	hsa-miR-500b	MIMAT0016925
	45181	hsa-miR-501-3p	MIMAT0004774
410283-00	45182	hsa-miR-501-5p	MIMAT0002872
410941-00	51258	hsa-miR-502-3p	MIMAT0004775
410284-00	45184	hsa-miR-502-5p	MIMAT0002873
	45185	hsa-miR-503	MIMAT0002874
	45186	hsa-miR-504	MIMAT0002875
410286-00	45187	hsa-miR-505	MIMAT0002876
410287-00	45188	hsa-miR-505*	MIMAT0004776
410288-00	45189	hsa-miR-506	MIMAT0002878
410289-00	45190	hsa-miR-507	MIMAT0002879
410290-00	45191	hsa-miR-508-3p	MIMAT0002880
410291-00	45192	hsa-miR-508-5p	MIMAT0004778
410292-00	45193	hsa-miR-509-3-5p	MIMAT0004975
410293-00	45194	hsa-miR-509-3p	MIMAT0002881
	149359	hsa-miR-509-5p	MIMAT0004779
410294-00	45196	hsa-miR-510	MIMAT0002882
410295-00	45197	hsa-miR-511	MIMAT0002808
410296-00	45198	hsa-miR-512-3p	MIMAT0002823
410297-00	45199	hsa-miR-512-5p	MIMAT0002822
410298-00	45200	hsa-miR-513a-3p	MIMAT0004777
410299-00	45201	hsa-miR-513a-5p	MIMAT0002877
410903-00	51197	hsa-miR-513b	MIMAT0005788
410902-00	51196	hsa-miR-513c	MIMAT0005789
410300-00	45202	hsa-miR-514	MIMAT0002883
	149065	hsa-miR-514b-3p	MIMAT0015088
	149282	hsa-miR-514b-5p	MIMAT0015087
410301-00	45203	hsa-miR-515-3p	MIMAT0002827
410008-00	34209	hsa-miR-515-5p	MIMAT0002826
	149688	hsa-miR-516a-5p	MIMAT0004770
	148726	hsa-miR-516b	MIMAT0002859
410302-00	45207	hsa-miR-517*	MIMAT0002851
410674-00	50795	hsa-miR-517a	MIMAT0002852
410578-00	50661	hsa-miR-517b	MIMAT0002857
	45210	hsa-miR-517c	MIMAT0002866
410303-00	45211	hsa-miR-518a-3p	MIMAT0002863
	148835	hsa-miR-518a-5p	MIMAT0005457
410304-00	45213	hsa-miR-518b	MIMAT0002844
410009-00	34215	hsa-miR-518c	MIMAT0002848
414894-00	123601	hsa-miR-518c*	MIMAT0002847
410305-00	45215	hsa-miR-518d-3p	MIMAT0002864
410306-00	45216	hsa-miR-518e	MIMAT0002861
410881-00	51156	hsa-miR-518f	MIMAT0002842
410777-00	50977	hsa-miR-518f*	MIMAT0002841
410308-00	45219	hsa-miR-519a	MIMAT0002869
410309-00	45220	hsa-miR-519b-3p	MIMAT0002837
410310-00	45221	hsa-miR-519c-3p	MIMAT0002832
410311-00	45222	hsa-miR-519d	MIMAT0002853
410312-00	45223	hsa-miR-519e	MIMAT0002829
410313-00	45224	hsa-miR-519e*	MIMAT0002828
410314-00	45225	hsa-miR-520a-3p	MIMAT0002834
410315-00	45226	hsa-miR-520a-5p	MIMAT0002833
410743-00	50909	hsa-miR-520b	MIMAT0002843
410508-00	50500	hsa-miR-520c-3p	MIMAT0002846
410316-00	45228	hsa-miR-520d-3p	MIMAT0002856
	149417	hsa-miR-520d-5p	MIMAT0002855
410317-00	45230	hsa-miR-520e	MIMAT0002825
410580-00	50664	hsa-miR-520f	MIMAT0002830
410318-00	45232	hsa-miR-520g	MIMAT0002858
410319-00	45233	hsa-miR-520h	MIMAT0002867
410320-00	45234	hsa-miR-521	MIMAT0002854
410321-00	45235	hsa-miR-522	MIMAT0002868
410322-00	45237	hsa-miR-523	MIMAT0002840
410323-00	45238	hsa-miR-524-3p	MIMAT0002850
	148940	hsa-miR-524-5p	MIMAT0002849
410324-00	45240	hsa-miR-525-3p	MIMAT0002839
	148945	hsa-miR-525-5p	MIMAT0002838
410325-00	45242	hsa-miR-526b	MIMAT0002835
410010-00	34245	hsa-miR-526b*	MIMAT0002836
	148835	hsa-miR-527	MIMAT0002862
	45244	hsa-miR-532-3p	MIMAT0004780
	45245	hsa-miR-532-5p	MIMAT0002888
	45246	hsa-miR-539	MIMAT0003163
410329-00	45247	hsa-miR-541	MIMAT0004920
410484-00	45496	hsa-miR-541*	MIMAT0004919
	45249	hsa-miR-542-3p	MIMAT0003389
410331-00	45250	hsa-miR-542-5p	MIMAT0003340
	45251	hsa-miR-543	MIMAT0004954
410333-00	45252	hsa-miR-544	MIMAT0003164
	149393	hsa-miR-544b	MIMAT0015004
410334-00	45253	hsa-miR-545	MIMAT0003165
	45254	hsa-miR-545*	MIMAT0004785
410335-00	45255	hsa-miR-548a-3p	MIMAT0003251
410336-00	45256	hsa-miR-548a-5p	MIMAT0004803
410337-00	45257	hsa-miR-548b-3p	MIMAT0003254
410338-00	45258	hsa-miR-548b-5p	MIMAT0004798
	34256	hsa-miR-548c-3p	MIMAT0003285
410339-00	45259	hsa-miR-548c-5p	MIMAT0004806
410011-00	34257	hsa-miR-548d-3p	MIMAT0003323
410340-00	45260	hsa-miR-548d-5p	MIMAT0004812
410831-00	51072	hsa-miR-548e	MIMAT0005874
410582-00	50667	hsa-miR-548f	MIMAT0005895
411170-00	58524	hsa-miR-548g	MIMAT0005912
410637-00	50746	hsa-miR-548h	MIMAT0005928
410832-00	51073	hsa-miR-548i	MIMAT0005935
410872-00	51142	hsa-miR-548j	MIMAT0005875
410835-00	51077	hsa-miR-548k	MIMAT0005882
410638-00	50747	hsa-miR-548l	MIMAT0005889
411088-00	58419	hsa-miR-548m	MIMAT0005917
411077-00	58407	hsa-miR-548n	MIMAT0005916
410666-00	50787	hsa-miR-548o	MIMAT0005919
410583-00	50668	hsa-miR-548p	MIMAT0005934
	148711	hsa-miR-548q	MIMAT0011163
	149480	hsa-miR-548s	MIMAT0014987
	149390	hsa-miR-548t	MIMAT0015009
	149168	hsa-miR-548u	MIMAT0015013
	149700	hsa-miR-548v	MIMAT0015020
	149158	hsa-miR-548w	MIMAT0015060
	149048	hsa-miR-548x	MIMAT0015081
410341-00	45261	hsa-miR-549	MIMAT0003333
	149123	hsa-miR-550a	MIMAT0004800
410342-00	45263	hsa-miR-550a*	MIMAT0003257
410343-00	45264	hsa-miR-551a	MIMAT0003214
	45265	hsa-miR-551b	MIMAT0003233
	149210	hsa-miR-551b*	MIMAT0004794
410345-00	45267	hsa-miR-552	MIMAT0003215
410346-00	45268	hsa-miR-553	MIMAT0003216
410347-00	45269	hsa-miR-554	MIMAT0003217
	45270	hsa-miR-555	MIMAT0003219
410348-00	45271	hsa-miR-556-3p	MIMAT0004793
	45272	hsa-miR-556-5p	MIMAT0003220
	45273	hsa-miR-557	MIMAT0003221
410349-00	45274	hsa-miR-558	MIMAT0003222
410350-00	45275	hsa-miR-559	MIMAT0003223
	45277	hsa-miR-561	MIMAT0003225
410351-00	45278	hsa-miR-562	MIMAT0003226
410352-00	45279	hsa-miR-563	MIMAT0003227
	149165	hsa-miR-564	MIMAT0003228
410353-00	45282	hsa-miR-566	MIMAT0003230
410354-00	45283	hsa-miR-567	MIMAT0003231
	45284	hsa-miR-568	MIMAT0003232
	45285	hsa-miR-569	MIMAT0003234
410355-00	45286	hsa-miR-570	MIMAT0003235
410356-00	45287	hsa-miR-571	MIMAT0003236
	149486	hsa-miR-572	MIMAT0003237
410357-00	45289	hsa-miR-573	MIMAT0003238
	45290	hsa-miR-574-3p	MIMAT0003239
	45492	hsa-miR-574-5p	MIMAT0004795
	149598	hsa-miR-575	MIMAT0003240
410358-00	45293	hsa-miR-576-3p	MIMAT0004796
410359-00	45294	hsa-miR-576-5p	MIMAT0003241
	45295	hsa-miR-577	MIMAT0003242
410360-00	45296	hsa-miR-578	MIMAT0003243
410361-00	45297	hsa-miR-579	MIMAT0003244
	45298	hsa-miR-580	MIMAT0003245
410362-00	45299	hsa-miR-581	MIMAT0003246
410363-00	45300	hsa-miR-582-3p	MIMAT0004797
	45301	hsa-miR-582-5p	MIMAT0003247
410364-00	45302	hsa-miR-583	MIMAT0003248
410365-00	45303	hsa-miR-584	MIMAT0003249
410366-00	45304	hsa-miR-585	MIMAT0003250
410367-00	45305	hsa-miR-586	MIMAT0003252
410368-00	45306	hsa-miR-587	MIMAT0003253
410369-00	45307	hsa-miR-588	MIMAT0003255
410370-00	45308	hsa-miR-589	MIMAT0004799
410371-00	45309	hsa-miR-589*	MIMAT0003256
	45310	hsa-miR-590-3p	MIMAT0004801
	45311	hsa-miR-590-5p	MIMAT0003258
410372-00	45312	hsa-miR-591	MIMAT0003259
	45313	hsa-miR-592	MIMAT0003260
410374-00	45314	hsa-miR-593	MIMAT0004802
	148841	hsa-miR-593*	MIMAT0003261
410375-00	45316	hsa-miR-595	MIMAT0003263
	45317	hsa-miR-596	MIMAT0003264
410376-00	45318	hsa-miR-597	MIMAT0003265
410377-00	45319	hsa-miR-598	MIMAT0003266
	45320	hsa-miR-599	MIMAT0003267
410378-00	45321	hsa-miR-600	MIMAT0003268
410379-00	45322	hsa-miR-601	MIMAT0003269
410380-00	45323	hsa-miR-602	MIMAT0003270
410381-00	45324	hsa-miR-603	MIMAT0003271
410382-00	45325	hsa-miR-604	MIMAT0003272
410383-00	45326	hsa-miR-605	MIMAT0003273
	45327	hsa-miR-606	MIMAT0003274
	45328	hsa-miR-607	MIMAT0003275
	149620	hsa-miR-608	MIMAT0003276
410384-00	45330	hsa-miR-609	MIMAT0003277
410385-00	45331	hsa-miR-610	MIMAT0003278
	149586	hsa-miR-611	MIMAT0003279
	149596	hsa-miR-612	MIMAT0003280
410386-00	45334	hsa-miR-613	MIMAT0003281
410387-00	45335	hsa-miR-614	MIMAT0003282
	149696	hsa-miR-615-3p	MIMAT0003283
	149387	hsa-miR-615-5p	MIMAT0004804
410388-00	45338	hsa-miR-616	MIMAT0004805
	148759	hsa-miR-616*	MIMAT0003284
410389-00	45340	hsa-miR-617	MIMAT0003286
410390-00	45341	hsa-miR-618	MIMAT0003287
410391-00	45342	hsa-miR-619	MIMAT0003288
	148708	hsa-miR-620	MIMAT0003289
410393-00	45344	hsa-miR-621	MIMAT0003290
410394-00	45345	hsa-miR-622	MIMAT0003291
	149208	hsa-miR-623	MIMAT0003292
	45347	hsa-miR-624	MIMAT0004807
410395-00	45348	hsa-miR-624*	MIMAT0003293
410396-00	45349	hsa-miR-625	MIMAT0003294
410397-00	45350	hsa-miR-625*	MIMAT0004808
410398-00	45351	hsa-miR-626	MIMAT0003295
410399-00	45352	hsa-miR-627	MIMAT0003296
410400-00	45353	hsa-miR-628-3p	MIMAT0003297
410401-00	45354	hsa-miR-628-5p	MIMAT0004809
410402-00	45355	hsa-miR-629	MIMAT0004810
410403-00	45356	hsa-miR-629*	MIMAT0003298
	149161	hsa-miR-630	MIMAT0003299
410404-00	45358	hsa-miR-631	MIMAT0003300
410405-00	45359	hsa-miR-632	MIMAT0003302
	45360	hsa-miR-633	MIMAT0003303
411526-00	59278	hsa-miR-634	MIMAT0003304
410406-00	45362	hsa-miR-635	MIMAT0003305
	45363	hsa-miR-636	MIMAT0003306
	45364	hsa-miR-637	MIMAT0003307
	148942	hsa-miR-638	MIMAT0003308
410407-00	45366	hsa-miR-639	MIMAT0003309
410408-00	45367	hsa-miR-640	MIMAT0003310
	149722	hsa-miR-641	MIMAT0003311
410409-00	45369	hsa-miR-642a	MIMAT0003312
410410-00	45370	hsa-miR-643	MIMAT0003313
410411-00	45371	hsa-miR-644	MIMAT0003314
410412-00	45372	hsa-miR-645	MIMAT0003315
410413-00	45373	hsa-miR-646	MIMAT0003316
410414-00	45374	hsa-miR-647	MIMAT0003317
	149568	hsa-miR-648	MIMAT0003318
410415-00	45376	hsa-miR-649	MIMAT0003319
	149218	hsa-miR-650	MIMAT0003320
410416-00	45378	hsa-miR-651	MIMAT0003321
	45379	hsa-miR-652	MIMAT0003322
	45380	hsa-miR-653	MIMAT0003328
	45381	hsa-miR-654-3p	MIMAT0004814
	45382	hsa-miR-654-5p	MIMAT0003330
410419-00	45383	hsa-miR-655	MIMAT0003331
	45384	hsa-miR-656	MIMAT0003332
410420-00	45385	hsa-miR-657	MIMAT0003335
410421-00	45386	hsa-miR-658	MIMAT0003336
410422-00	45387	hsa-miR-659	MIMAT0003337
410423-00	45388	hsa-miR-660	MIMAT0003338
	148902	hsa-miR-661	MIMAT0003324
	148917	hsa-miR-662	MIMAT0003325
412258-00	60336	hsa-miR-663	MIMAT0003326
411238-00	58610	hsa-miR-663b	MIMAT0005867
	51103	hsa-miR-664	MIMAT0005949
	149471	hsa-miR-664*	MIMAT0005948
	149084	hsa-miR-665	MIMAT0004952
	149650	hsa-miR-668	MIMAT0003881
	149453	hsa-miR-670	MIMAT0010357
	45394	hsa-miR-671-3p	MIMAT0004819
	149213	hsa-miR-671-5p	MIMAT0003880
	148899	hsa-miR-675	MIMAT0004284
413726-00	110506	hsa-miR-675*	MIMAT0006790
	45399	hsa-miR-7	MIMAT0000252
	148973	hsa-miR-708	MIMAT0004926
	45403	hsa-miR-708*	MIMAT0004927
	45400	hsa-miR-7-1*	MIMAT0004553
	149633	hsa-miR-711	MIMAT0012734
	149663	hsa-miR-718	MIMAT0012735
410429-00	45401	hsa-miR-7-2*	MIMAT0004554
411185-00	58543	hsa-miR-720	MIMAT0005954
	45404	hsa-miR-744	MIMAT0004945
	45405	hsa-miR-744*	MIMAT0004946
410519-00	50527	hsa-miR-758	MIMAT0003879
	51263	hsa-miR-759	MIMAT0010497
	149774	hsa-miR-760	MIMAT0004957
	149363	hsa-miR-761	MIMAT0010364
	148744	hsa-miR-762	MIMAT0010313
	149376	hsa-miR-764	MIMAT0010367
	149066	hsa-miR-765	MIMAT0003945
	45409	hsa-miR-766	MIMAT0003888
410433-00	45410	hsa-miR-767-3p	MIMAT0003883
410434-00	45411	hsa-miR-767-5p	MIMAT0003882
	149200	hsa-miR-769-3p	MIMAT0003887
410435-00	45415	hsa-miR-769-5p	MIMAT0003886
	149554	hsa-miR-770-5p	MIMAT0003948
	45418	hsa-miR-802	MIMAT0004185
	149285	hsa-miR-873	MIMAT0004953
	149581	hsa-miR-874	MIMAT0004911
410440-00	45423	hsa-miR-875-3p	MIMAT0004923
	45424	hsa-miR-875-5p	MIMAT0004922
	45425	hsa-miR-876-3p	MIMAT0004925
410442-00	45426	hsa-miR-876-5p	MIMAT0004924
	149821	hsa-miR-877	MIMAT0004949
410443-00	45428	hsa-miR-877*	MIMAT0004950
	149043	hsa-miR-885-3p	MIMAT0004948
410444-00	45430	hsa-miR-885-5p	MIMAT0004947
	45433	hsa-miR-887	MIMAT0004951
	149792	hsa-miR-888	MIMAT0004916
410446-00	45435	hsa-miR-888*	MIMAT0004917
410447-00	45436	hsa-miR-889	MIMAT0004921
410448-00	45437	hsa-miR-890	MIMAT0004912
410449-00	45438	hsa-miR-891a	MIMAT0004902
410450-00	45439	hsa-miR-891b	MIMAT0004913
410451-00	45440	hsa-miR-892a	MIMAT0004907
410452-00	45441	hsa-miR-892b	MIMAT0004918
	45442	hsa-miR-9	MIMAT0000441
	45443	hsa-miR-9*	MIMAT0000442
	149767	hsa-miR-920	MIMAT0004970
	148806	hsa-miR-921	MIMAT0004971
	149399	hsa-miR-922	MIMAT0004972
410454-00	45448	hsa-miR-924	MIMAT0004974
	45449	hsa-miR-92a	MIMAT0000092
410456-00	45450	hsa-miR-92a-1*	MIMAT0004507
	45451	hsa-miR-92a-2*	MIMAT0004508
	45452	hsa-miR-92b	MIMAT0003218
	148709	hsa-miR-92b*	MIMAT0004792
	45454	hsa-miR-93	MIMAT0000093
	45455	hsa-miR-93*	MIMAT0004509
	148815	hsa-miR-933	MIMAT0004976
410460-00	45457	hsa-miR-934	MIMAT0004977
410461-00	45458	hsa-miR-935	MIMAT0004978
	148984	hsa-miR-936	MIMAT0004979
	45460	hsa-miR-937	MIMAT0004980
410462-00	45461	hsa-miR-938	MIMAT0004981
	148996	hsa-miR-939	MIMAT0004982
410463-00	45463	hsa-miR-940	MIMAT0004983
	45464	hsa-miR-941	MIMAT0004984
	45465	hsa-miR-942	MIMAT0004985
410464-00	45466	hsa-miR-943	MIMAT0004986
410465-00	45467	hsa-miR-944	MIMAT0004987
410466-00	45468	hsa-miR-95	MIMAT0000094
	45469	hsa-miR-96	MIMAT0000095
410468-00	45470	hsa-miR-96*	MIMAT0004510
	45471	hsa-miR-98	MIMAT0000096
	45472	hsa-miR-99a	MIMAT0000097
410471-00	45473	hsa-miR-99a*	MIMAT0004511
	45474	hsa-miR-99b	MIMAT0000689
	45475	hsa-miR-99b*	MIMAT0004678
	149651	hsa-miRPlus-A1015
410475-00	45479	hsa-miRPlus-A1025	MIPMAT0004144
410476-00	45480	hsa-miRPlus-A1027	MIPMAT0004146
410477-00	45481	hsa-miRPlus-A1031	MIPMAT0004155
410479-00	45487	hsa-miRPlus-A1065	MIPMAT0004189
	148753	hsa-miRPlus-A1072	MIPMAT0004196
410481-00	45490	hsa-miRPlus-A1073	MIPMAT0004197
	148764	hsa-miRPlus-A1083	MIPMAT0004207
410482-00	45493	hsa-miRPlus-A1087	MIPMAT0004211
414327-00	121780	hsa-miRPlus-A1098	MIPMAT0004222
	149374	hsa-miRPlus-B1114	MIPMAT0009077
410487-00	45501	hsa-miRPlus-C1005	MIPMAT0004029
	149713	hsa-miRPlus-C1040	MIPMAT0004066
	45499	hsa-miRPlus-C1049	MIPMAT0004075
410488-00	45504	hsa-miRPlus-C1057	MIPMAT0004083
410489-00	45505	hsa-miRPlus-C1066	MIPMAT0004092
410490-00	45506	hsa-miRPlus-C1070	MIPMAT0004096
410491-00	45507	hsa-miRPlus-C1075	MIPMAT0004101
	149032	hsa-miRPlus-C1076	MIPMAT0004103
410492-00	45509	hsa-miRPlus-C1087	MIPMAT0004114
410494-00	45511	hsa-miRPlus-C1099	MIPMAT0004129
410495-00	45512	hsa-miRPlus-C1100	MIPMAT0004131
	148808	hsa-miRPlus-C1110	MIPMAT0004141
410496-00	45514	hsa-miRPlus-C1114	MIPMAT0004151
	149083	hsa-miRPlus-C1115	MIPMAT0004152
	148936	hsa-miRPlus-D1036	MIPMAT0004473
410483-00	45495	hsa-miRPlus-D1058	MIPMAT0004495
	45420	hsa-miRPlus-D1090	MIPMAT0004527
	149745	hsa-miRPlus-D1100	MIPMAT0004537
	149258	hsa-miRPlus-D1120	MIPMAT0004557
	149126	hsa-miRPlus-I107*	MIPMAT0381163
	148933	hsa-miRPlus-I1247*	MIPMAT0381148
	149569	hsa-miRPlus-I181d*	MIPMAT0381149
	149231	hsa-miRPlus-I320a*	MIPMAT0381178
	149466	hsa-miRPlus-I421*	MIPMAT0381142
	148773	hsa-miRPlus-I874*	MIPMAT0381165
	148727	hsa-miRPlus-J135a-2*	MIPMAT0381239
	148859	hsa-miRPlus-J212*	MIPMAT0381241

## Sheet: CAPAN 1
miRBase ID/miRPlus ID	CELL VIABILITY NORMALIZED TO NEG CTRLs ACROSS PLATES REPLICATE 1	CELL VIABILITY NORMALIZED TO NEG CTRLs ACROSS PLATES REPLICATE 2	CELL VIABILITY NORMALIZED TO NEG CTRLs ACROSS PLATES REPLICATE 3	CELL VIABILITY NORMALIZED TO NEG CTRLs ACROSS PLATES AVERAGE	SD	TTEST		p<0.001	average <0.7		p adjusted for multiple comparison
hsa-miR-635	0.68572	0.690538	0.680489	0.685583	0.0050261	4.35072e-08		x	x		0
hsa-miRPlus-C1115	0.135767	0.199758	0.170073	0.168533	0.0320232	1.46202e-06		x	x		0.000505
hsa-miRPlus-A1015	0.495423	0.547633	0.522963	0.522007	0.026118	5.90343e-06		x	x		0.00202
hsa-miR-520e	0.637348	0.604739	0.587009	0.609698	0.0255332	1.20951e-05		x	x		0.00288571
hsa-miR-302a	0.524131	0.548048	0.587803	0.553327	0.0321626	1.77161e-05		x	x		0.00288571
hsa-miR-1184	0.640842	0.644294	0.595267	0.626801	0.027364	1.90412e-05		x	x		0.00288571
hsa-miR-29b-1*	0.673556	0.62311	0.657452	0.651373	0.0257664	1.96527e-05		x	x		0.00288571
hsa-miR-767-3p	0.400764	0.489391	0.428672	0.439609	0.0453144	2.80933e-05		x	x		0.003535
hsa-miR-33b*	0.592832	0.577366	0.643406	0.604535	0.0345405	3.81473e-05		x	x		0.00422364
hsa-miR-1224-3p	0.43191	0.299199	0.349052	0.360054	0.0670364	7.8354e-05		x	x		0.00606
hsa-miR-27a*	0.68508	0.66997	0.733338	0.696129	0.0330975	9.14044e-05		x	x		0.00612733
hsa-miR-1307	0.419859	0.35765	0.260109	0.345873	0.0805237	0.000148071		x	x		0.00856304
hsa-miR-629	0.53478	0.631825	0.60798	0.591528	0.0505711	0.000151433		x	x		0.00856304
hsa-miR-196a	0.411195	0.43052	0.53702	0.459578	0.067759	0.000159157		x	x		0.00856304
hsa-miR-600	0.628716	0.692018	0.706436	0.675723	0.0413432	0.000169955		x	x		0.00856304
hsa-miR-135b	0.61085	0.6938	0.675335	0.659995	0.0435508	0.000173093		x	x		0.00856304
hsa-miR-21*	0.510737	0.603113	0.60933	0.574393	0.0552157	0.000181993		x	x		0.00856304
hsa-miR-26a-1*	0.497853	0.49712	0.604221	0.533065	0.0616245	0.000194657		x	x		0.00856304
hsa-miR-208b	0.703716	0.608808	0.654864	0.655796	0.0474612	0.000231137		x	x		0.00920222
hsa-miR-519e*	0.676187	0.739551	0.657901	0.691213	0.0428485	0.00023695		x	x		0.00920222
hsa-miR-34a	0.511399	0.380539	0.507963	0.466633	0.07458	0.00024415		x	x		0.00920222
hsa-miR-199a-3p,hsa-miR-199b-3p	0.643254	0.53852	0.537862	0.573212	0.0606587	0.000260245		x	x		0.00937857
hsa-miR-200a	0.609807	0.491498	0.603544	0.568283	0.0665716	0.000357817		x	x		0.0120527
hsa-miR-181a	0.519312	0.531201	0.644145	0.564886	0.0688972	0.00039672		x	x		0.0125179
hsa-miR-199a-5p	0.692656	0.600316	0.569861	0.620944	0.0639433	0.000507341		x	x		0.0135789
hsa-miR-299-3p	0.696749	0.590996	0.579711	0.622485	0.0645609	0.000534984		x	x		0.0135789
hsa-miR-7	0.502603	0.383599	0.557601	0.481268	0.0889414	0.000540378		x	x		0.0135789
hsa-miR-944	0.313951	0.481701	0.489437	0.428363	0.0991592	0.00056528		x	x		0.0135789
hsa-miR-516b	0.707687	0.620667	0.585695	0.638016	0.0628192	0.000566241		x	x		0.0135789
hsa-miR-617	0.612186	0.467566	0.590173	0.556642	0.0779227	0.00059471		x	x		0.0135789
hsa-miR-875-3p	0.469365	0.628933	0.545396	0.547898	0.0798136	0.000605028		x	x		0.0135789
hsa-miR-596	0.635566	0.518949	0.650982	0.601833	0.072192	0.000670692		x	x		0.0139931
hsa-miR-2277-3p	0.655906	0.535352	0.507802	0.566354	0.0787687	0.000675446		x	x		0.0139931
hsa-miR-133b	0.495634	0.376967	0.268414	0.380338	0.113647	0.000701043		x	x		0.0139931
hsa-miR-659	0.283127	0.478988	0.463759	0.408625	0.10895	0.000713355		x	x		0.0139931
hsa-miR-423-5p	0.586691	0.613112	0.714708	0.63817	0.0675873	0.000752326		x	x		0.0139931
hsa-miR-622	0.401722	0.444498	0.594293	0.480171	0.10112	0.000879338		x	x		0.0155753
hsa-miR-572	0.497477	0.423252	0.61399	0.511573	0.096147	0.000920345		x	x		0.0160207
hsa-miR-943	0.548171	0.658301	0.486764	0.564412	0.0869138	0.000969354		x	x		0.0165021
hsa-miR-375	0.552041	0.626467	0.442728	0.540412	0.0924196	0.000998708		x	x		0.0165021
hsa-miR-744*	1.43141	1.38228	1.4578	1.42383	0.0383242	4.37705e-05		x			0.00422364
hsa-miR-488	0.738999	0.764144	0.71641	0.739851	0.0238785	4.64468e-05		x			0.00422364
hsa-miR-513a-5p	0.762953	0.715597	0.720036	0.732862	0.0261539	5.99682e-05		x			0.00505
hsa-miR-767-5p	0.710116	0.726374	0.765461	0.733984	0.0284465	8.50025e-05		x			0.00612733
hsa-miR-1286	1.36504	1.35142	1.44557	1.38734	0.0508829	0.000191131		x			0.00856304
hsa-miR-591	1.17603	1.22477	1.17981	1.19354	0.0271123	0.000245939		x			0.00920222
hsa-miR-380*	1.36894	1.27698	1.34967	1.33186	0.0484962	0.000290126		x			0.0101
hsa-let-7e	1.14085	1.11672	1.10329	1.12029	0.0190324	0.000395541		x			0.0125179
hsa-miR-548o	0.73476	0.759053	0.673064	0.722292	0.0443295	0.00040938		x			0.0125179
hsa-miR-214	1.34962	1.25873	1.34684	1.3184	0.0516923	0.000437241		x			0.0129815
hsa-miR-3186-3p	1.31993	1.44435	1.41262	1.3923	0.0646465	0.000463296		x			0.0133609
hsa-miR-3200-3p	1.60453	1.48959	1.69156	1.59523	0.101307	0.000525165		x			0.0135789
hsa-miR-1282	1.23433	1.21019	1.29287	1.2458	0.0425182	0.000559188		x			0.0135789
hsa-miR-516a-5p	0.718428	0.753629	0.802774	0.758277	0.0423644	0.000588253		x			0.0135789
hsa-miR-1324	1.53409	1.47158	1.37165	1.45911	0.0819376	0.000631037		x			0.0138546
hsa-miR-194*	0.816706	0.862504	0.866559	0.84859	0.0276863	0.000693019		x			0.0139931
hsa-miR-217	0.665662	0.76448	0.741088	0.723743	0.0516418	0.000754518		x			0.0139931
hsa-miR-218	1.42402	1.2935	1.34075	1.35276	0.0660851	0.000760822		x			0.0139931
hsa-miRPlus-A1031	0.788528	0.746786	0.692289	0.742534	0.0482597	0.000762431		x			0.0139931
hsa-miR-585	0.768445	0.825182	0.835129	0.809586	0.0359741	0.000785932		x			0.0141761
hsa-miR-146b-3p	0.473138	0.550789	0.653523	0.55915	0.0904825	0.00107995			x		0.0170437
hsa-miR-940	0.27887	0.509376	0.453766	0.414004	0.120287	0.00108044			x		0.0170437
hsa-miR-1295	0.544754	0.700833	0.623931	0.623173	0.0780422	0.00111778			x		0.017372
hsa-miR-1180	0.327474	0.530438	0.514913	0.457608	0.112967	0.00114213			x		0.0174761
hsa-miR-631	0.460991	0.623844	0.613392	0.566076	0.0911556	0.00118019			x		0.0177881
hsa-miR-199b-5p	0.758969	0.630318	0.665907	0.685064	0.0664305	0.00119874			x		0.0178087
hsa-miR-629*	0.716177	0.634694	0.562844	0.637905	0.0767169	0.00121915			x		0.0178433
hsa-miR-10b	0.660028	0.593288	0.480589	0.577968	0.090695	0.00128693			x		0.0183045
hsa-miR-574-5p	0.674255	0.492569	0.569162	0.578662	0.0912151	0.0013235			x		0.0183045
hsa-miR-708	0.742969	0.600815	0.682215	0.675333	0.0713262	0.00139943			x		0.0190945
hsa-miR-147b	0.680993	0.503655	0.614006	0.599551	0.0895486	0.00149683			x		0.0201596
hsa-miR-379*	0.548918	0.372004	0.58601	0.502311	0.114363	0.00165921			x		0.0214819
hsa-miR-668	0.433146	0.339356	0.592092	0.454865	0.12776	0.00178746			x		0.0223678
hsa-miR-335*	0.549806	0.704926	0.680935	0.645222	0.083499	0.00181616			x		0.0223678
hsa-miR-1914	0.724009	0.556437	0.657682	0.646043	0.0843902	0.00190683			x		0.0229655
hsa-miR-664	0.463119	0.563835	0.670268	0.565741	0.103588	0.00191044			x		0.0229655
hsa-miR-378, hsa-miR-378c	0.513878	0.560804	0.70629	0.593657	0.100325	0.00217429			x		0.0248572
hsa-miR-564	0.515999	0.491201	0.689115	0.565439	0.107822	0.00221482			x		0.0248572
hsa-miR-1471	0.515265	0.638801	0.702144	0.618737	0.0950415	0.00225398			x		0.0250169
hsa-miR-650	0.700634	0.501082	0.548517	0.583411	0.104252	0.002287			x		0.0251073
hsa-miR-663	0.548237	0.633719	0.732429	0.638128	0.0921752	0.00244336			x		0.0264073
hsa-miR-1247-5p	0.680082	0.469411	0.600982	0.583491	0.106419	0.00247157			x		0.0264073
hsa-miR-548d-5p	0.670539	0.454323	0.593577	0.572813	0.109593	0.00250947			x		0.0264073
hsa-miR-93	0.40394	0.477991	0.651892	0.511274	0.127283	0.00265425			x		0.0276336
hsa-miR-374a*	0.151579	0.384165	0.488553	0.341432	0.172503	0.00271157			x		0.0276336
hsa-miR-337-5p	0.574188	0.404062	0.638376	0.538875	0.121083	0.00273647			x		0.0276336
hsa-miR-26a-1-3p	0.539204	0.571811	0.732821	0.614612	0.103662	0.00299232			x		0.0293783
hsa-miR-1257	0.404461	0.466046	0.121184	0.330564	0.183924	0.00323649			x		0.0300776
hsa-miR-450b-5p	0.684278	0.456969	0.602515	0.581254	0.115137	0.00324567			x		0.0300776
hsa-miR-548b-3p	0.726313	0.552	0.70087	0.659728	0.0941584	0.00332299			x		0.0305112
hsa-miR-708*	0.731542	0.508015	0.598242	0.6126	0.112453	0.00396199			x		0.0344684
hsa-miR-1827	0.743189	0.629722	0.530157	0.634356	0.106592	0.0040244			x		0.0344684
hsa-miR-521	0.672043	0.552414	0.751294	0.658584	0.100121	0.00411262			x		0.0349087
hsa-miR-186	0.492471	0.684743	0.690054	0.622423	0.112573	0.00436875			x		0.0361711
hsa-miR-34b*	0.611496	0.63942	0.789278	0.680064	0.0956067	0.00440548			x		0.0361711
hsa-miR-653	0.611902	0.598298	0.78128	0.663827	0.101945	0.00464725			x		0.0378506
hsa-miR-519d	0.722742	0.513922	0.682771	0.639812	0.11084	0.00490114			x		0.0395984
hsa-miRPlus-C1100	0.549985	0.761739	0.670575	0.660766	0.106217	0.00521844			x		0.0408541
hsa-miR-365	0.389946	0.626904	0.639877	0.552242	0.140703	0.00528672			x		0.0409127
hsa-miR-520h	0.686393	0.391855	0.4771	0.518449	0.15156	0.00531683			x		0.0409127
hsa-miR-887	0.660188	0.673893	0.442763	0.592281	0.129668	0.00552054			x		0.0413053
hsa-miR-3186-5p	0.573519	0.774275	0.57015	0.639315	0.116891	0.00590739			x		0.0432324
hsa-miR-519e	0.732581	0.62904	0.481951	0.614524	0.125944	0.00608192			x		0.0438773
hsa-miR-1273d	0.694106	0.773625	0.562886	0.676872	0.106421	0.00625862			x		0.0448301
hsa-miR-383	0.687032	0.572008	0.783484	0.680841	0.105874	0.0064218			x		0.0448301
hsa-miR-10a	0.60589	0.678903	0.39802	0.560938	0.145737	0.00643564			x		0.0448301
hsa-miR-615-5p	0.472118	0.440222	0.719513	0.543951	0.152875	0.00666599			x		0.0461141
hsa-miR-373	0.606947	0.402134	0.687644	0.565575	0.147183	0.00692296			x		0.0464212
hsa-miR-548d-3p	0.496725	0.747218	0.642935	0.628959	0.12583	0.00694676			x		0.0464212
hsa-miR-411	0.482078	0.636421	0.739704	0.619401	0.129654	0.00705875			x		0.0464212
hsa-miR-611	0.526181	0.764194	0.659336	0.649903	0.119286	0.00706371			x		0.0464212
hsa-miR-1915	0.595913	0.559699	0.784556	0.646723	0.120733	0.00713956			x		0.0464212
hsa-miR-329	0.777904	0.587006	0.544647	0.636519	0.124262	0.00714806			x		0.0464212
hsa-miR-618	0.744952	0.662426	0.500025	0.635801	0.124616	0.00717016			x		0.0464212
hsa-miR-222*	0.786202	0.558389	0.607534	0.650708	0.119886	0.00724955			x		0.0465175
hsa-miR-501-5p	0.766496	0.579899	0.750531	0.698975	0.103431	0.00727733			x		0.0465175
hsa-miR-675	0.264699	0.514107	0.623519	0.467442	0.183905	0.00740767			x		0.0469089
hsa-miR-559	0.391964	0.578184	0.696727	0.555625	0.153629	0.00743773			x		0.0469089
hsa-miR-548n	0.66443	0.699757	0.446116	0.603434	0.137381	0.00749179			x		0.0469089
hsa-miR-612	0.676755	0.570388	0.795967	0.681037	0.112851	0.00807			x		0.0488066
hsa-miR-216b	0.754735	0.471653	0.584409	0.603599	0.142513	0.00853726			x		0.0505116
hsa-miR-379	0.586943	0.584534	0.799481	0.656986	0.12341	0.00855922			x		0.0505116
hsa-miR-30e*	0.54286	0.618116	0.789364	0.650114	0.126329	0.00866604			x		0.0505116
hsa-miR-29c	0.446621	0.536021	0.746182	0.576275	0.153784	0.00882472			x		0.0509329
hsa-miR-654-5p	0.47724	0.632576	0.229625	0.44648	0.203229	0.00918878			x		0.0520487
hsa-miR-652	0.468311	0.630121	0.749921	0.616118	0.141327	0.0092758			x		0.0520487
hsa-miR-22*	0.596068	0.317868	0.651375	0.52177	0.178736	0.00977566			x		0.053955
hsa-miR-634	0.704308	0.391647	0.332977	0.476311	0.199619	0.0104657			x		0.0568315
hsa-miR-218-1*	0.462801	0.449952	0.751137	0.55463	0.170301	0.0105803			x		0.056979
hsa-miR-3140	0.780506	0.595063	0.497562	0.624377	0.143732	0.0106058			x		0.056979
hsa-miR-593*	0.455851	0.759497	0.610562	0.608637	0.151832	0.0111213			x		0.0585011
hsa-miR-197	0.687506	0.341733	0.280476	0.436572	0.219463	0.0112754			x		0.058934
hsa-miR-1298	0.580066	0.546339	0.802565	0.64299	0.139221	0.0113204			x		0.058934
hsa-miR-130b	0.448811	0.769865	0.530025	0.5829	0.166931	0.0123714			x		0.0629804
hsa-miR-1294	0.556773	0.608077	0.814299	0.659716	0.136308	0.0124086			x		0.0629804
hsa-miR-143*	0.78093	0.556259	0.751878	0.696356	0.122194	0.0126053			x		0.0636552
hsa-miR-193a-3p	0.467653	0.585598	0.779518	0.610923	0.157467	0.0128514			x		0.0645747
hsa-miR-623	0.785633	0.730577	0.537469	0.68456	0.130325	0.0137811			x		0.0685656
hsa-miR-1205	0.646979	0.748685	0.430948	0.60887	0.16226	0.0139732			x		0.06918
hsa-miR-885-5p	0.622993	0.532837	0.813449	0.656426	0.143262	0.014216			x		0.0693972
hsa-miR-933	0.399927	0.76101	0.481746	0.547561	0.189325	0.0143863			x		0.0698551
hsa-miR-513b	0.444851	0.583283	0.779156	0.60243	0.167973	0.0148586			x		0.071126
hsa-miRPlus-A1065	0.355684	0.682008	0.66852	0.568738	0.184633	0.0155307			x		0.0732951
hsa-miR-1289	0.576949	0.682001	0.836552	0.698501	0.130585	0.0161435			x		0.0748327
hsa-miR-593	0.287601	0.607546	0.675032	0.523393	0.206971	0.0162851			x		0.075043
hsa-miR-106b	0.435298	0.681067	0.748753	0.621706	0.164944	0.0165053			x		0.0754301
hsa-miR-32*	0.659056	0.539804	0.824791	0.67455	0.143124	0.0169811			x		0.0764829
hsa-miR-134	0.423795	0.742963	0.68224	0.616333	0.169484	0.0172346			x		0.0766844
hsa-miR-633	0.823899	0.586383	0.527263	0.645849	0.157004	0.0174387			x		0.0771746
hsa-miR-509-3-5p	0.488136	0.664304	0.799091	0.65051	0.155936	0.0178118			x		0.0776046
hsa-miR-621	0.658449	0.847466	0.585637	0.697184	0.135144	0.0178264			x		0.0776046
hsa-miR-181c*	0.648324	0.600659	0.233951	0.494311	0.226735	0.0181007			x		0.0783959
hsa-miR-342-3p	0.731879	0.704281	0.423563	0.619907	0.170599	0.0181627			x		0.0783959
hsa-miR-507	0.742777	0.451196	0.725538	0.639837	0.163595	0.0188881			x		0.0808342
hsa-miR-514	0.757681	0.388694	0.624836	0.590404	0.186888	0.0191682			x		0.0816864
hsa-miR-302b	0.830354	0.513266	0.571826	0.638482	0.168726	0.0206333			x		0.0861129
hsa-miR-603	0.292233	0.706971	0.629593	0.542933	0.220532	0.0229661			x		0.0902047
hsa-miR-129-5p	0.499013	0.818423	0.685216	0.667551	0.160436	0.0229805			x		0.0902047
hsa-miR-330-3p	0.760124	0.449941	0.72986	0.646642	0.171019	0.0231936			x		0.0902047
hsa-miR-888	0.314524	0.728694	0.623171	0.555463	0.215227	0.0232207			x		0.0902047
hsa-miR-211	0.758818	0.378707	0.25799	0.465171	0.26137	0.0239228			x		0.0915236
hsa-miR-26a-2*	0.805429	0.492423	0.7166	0.671484	0.161307	0.0242856			x		0.0925617
hsa-miR-586	0.429322	0.260825	0.763204	0.484451	0.255686	0.0250683			x		0.0938815
hsa-miR-1911	0.78949	0.758627	0.503592	0.683903	0.156915	0.0251426			x		0.0938815
hsa-miR-145	0.533444	0.851748	0.625506	0.670233	0.163798	0.0251898			x		0.0938815
hsa-miR-566	0.848244	0.537955	0.677303	0.687834	0.155412	0.0253738			x		0.0942196
hsa-miR-615-3p	0.57342	0.581485	0.861705	0.672203	0.164163	0.0258527			x		0.0956466
hsa-miR-632	0.471075	0.81645	0.678333	0.655286	0.173837	0.0264241			x		0.0966965
hsa-miR-573	0.812618	0.52428	0.378913	0.571937	0.220745	0.0283378			x		0.102219
hsa-miR-221*	0.465808	0.761835	0.770247	0.665963	0.17339	0.0289219			x		0.103955
hsa-miR-141*	0.836534	0.433149	0.547016	0.605566	0.207969	0.0303576			x		0.107219
hsa-miR-1280	0.686645	0.10648	0.512821	0.435315	0.297747	0.0303612			x		0.107219
hsa-miR-548w	0.413379	0.698737	0.790552	0.634222	0.196689	0.0322481			x		0.112701
hsa-miR-147	0.82632	0.458471	0.68907	0.657953	0.185888	0.0333086			x		0.116007
hsa-miR-616	0.540568	0.537007	0.871159	0.649578	0.191903	0.0340929			x		0.117924
hsa-miR-558	0.780752	0.441388	0.752664	0.658268	0.188348	0.0347614			x		0.119012
hsa-miR-24-2*	0.484988	0.824381	0.751451	0.68694	0.178657	0.0385883			x		0.12881
hsa-miR-1296	0.774244	0.0674341	0.115697	0.319125	0.394882	0.0404784			x		0.13188
hsa-miR-185	0.436604	0.877787	0.504807	0.606399	0.23749	0.0454414			x		0.144183
hsa-miR-636	0.361238	0.862105	0.470001	0.564448	0.263452	0.0457672			x		0.144452
hsa-let-7d*	0.437647	0.851838	0.686069	0.658518	0.208465	0.0469992			x		0.146963
hsa-miR-193b-5p	0.545314	0.621642	0.905131	0.690696	0.189588	0.0475488			x		0.147314
hsa-miR-1228	0.807674	0.230543	0.571722	0.536646	0.29016	0.0505431			x		0.152501
hsa-miR-369-3p	0.547126	0.911874	0.578607	0.679203	0.202113	0.0514198			x		0.153852
hsa-miR-411*	0.801938	0.452306	0.798018	0.684087	0.200738	0.0526693			x		0.155999
hsa-miR-3180-5p	0.850296	0.591153	0.320971	0.587474	0.264682	0.0541206			x		0.158902
hsa-miR-323b-5p	0.921844	0.59845	0.543625	0.687973	0.204385	0.0573245			x		0.165237
hsa-miR-146a*	0.91458	0.546451	0.487306	0.649446	0.231509	0.0586335			x		0.168237
hsa-miR-182*	0.776166	0.415988	0.812935	0.668363	0.219335	0.0588683			x		0.168433
hsa-miR-891a	0.3004	0.873684	0.518169	0.564084	0.289387	0.0594788			x		0.169222
hsa-miR-1243	0.885362	0.44884	0.700696	0.678299	0.219121	0.0637843			x		0.177471
hsa-miR-920	0.707005	0.456671	0.887339	0.683672	0.21628	0.0644398			x		0.177959
hsa-miR-875-5p	0.408272	0.659876	0.911666	0.659938	0.251697	0.0793668			x		0.200402
hsa-miR-3646	0.946276	0.340011	0.538892	0.608393	0.30905	0.0931982			x		0.221482
hsa-miR-577	0.967355	0.480497	0.621827	0.689893	0.250465	0.0985885			x		0.228905
hsa-miR-1206	0.958746	0.655671	0.466967	0.693795	0.248096	0.0993407			x		0.229642
hsa-miR-548a-5p	0.635957	0.34666	0.934364	0.638993	0.293864	0.100457			x		0.229642
hsa-miRPlus-A1072	0.752489	0.895273	0.387747	0.678503	0.261727	0.10048			x		0.229642
hsa-miR-155*	0.973614	0.351648	0.396698	0.573987	0.34682	0.100484			x		0.229642
hsa-miR-190	0.346859	0.950657	0.606093	0.634536	0.302902	0.104856			x		0.234822
hsa-miR-3158	0.457881	0.979516	0.586599	0.674665	0.27174	0.106786			x		0.236145
hsa-miR-665	0.567811	0.461211	0.983269	0.670764	0.275836	0.107551			x		0.236145
hsa-miR-30a*	0.462241	0.59284	0.994014	0.683032	0.277122	0.118653			x		0.250187
hsa-miR-1249	0.774366	0.866348	0.264956	0.635223	0.323942	0.122903			x		0.255416
hsa-miR-1292	0.319104	0.989367	0.563323	0.623932	0.339217	0.12724			x		0.261204
hsa-miR-96*	0.426372	1.02291	0.540186	0.663156	0.316712	0.139251			x		0.27384
hsa-miR-518a-3p	0.158354	0.643376	0.960625	0.587452	0.404049	0.151708			x		0.286938
hsa-miR-522	0.83395	0.245834	0.900882	0.660222	0.360428	0.177845			x		0.32133
hsa-miR-549	0.954575	0.286837	0.800045	0.680486	0.349556	0.188546			x		0.334677
hsa-miR-512-3p	0.585643	0.374032	1.06861	0.676097	0.356016	0.190193			x		0.336418
hsa-miR-221	1.46649	1.38287	1.57357	1.47431	0.0955902	0.00100716					0.0165021
hsa-miR-219-5p	1.3698	1.32033	1.47376	1.38796	0.0783063	0.00101299					0.0165021
hsa-miR-877	1.15086	1.12364	1.09776	1.12409	0.026556	0.00126677					0.018281
hsa-miR-340*	0.945688	0.931086	0.955109	0.943961	0.0121042	0.00131208					0.0183045
hsa-miRPlus-J212*	0.874081	0.799968	0.826279	0.833443	0.0375724	0.0015472					0.0205588
hsa-miRPlus-C1076	0.78396	0.759587	0.670137	0.737895	0.059932	0.00162853					0.0213674
hsa-miR-18b	1.19442	1.26883	1.1754	1.21289	0.0493768	0.00171867					0.0219771
hsa-miR-323-5p	0.795002	0.799329	0.701762	0.765365	0.0551237	0.0018039					0.0223678
hsa-miR-3910	1.46326	1.38243	1.61344	1.48637	0.117227	0.00198631					0.0235984
hsa-miR-138-2*	0.689607	0.679234	0.800528	0.723123	0.0672351	0.00204303					0.0239934
hsa-miR-551b*	0.808107	0.712929	0.808848	0.776628	0.0551662	0.00217672					0.0248572
hsa-miR-1910	0.711896	0.82661	0.766053	0.768186	0.0573871	0.00219616					0.0248572
hsa-miRPlus-C1057	1.44433	1.3547	1.26273	1.35392	0.0908043	0.00251019					0.0264073
hsa-miR-135b-3p	0.798376	0.685018	0.79035	0.757915	0.0632574	0.0026872					0.0276336
hsa-miR-518b	0.872808	0.789207	0.850178	0.837398	0.0432409	0.00286838					0.02868
hsa-miR-718	1.47088	1.36343	1.62364	1.48598	0.130763	0.00299595					0.0293783
hsa-miR-372	0.733295	0.612809	0.764712	0.703605	0.0801853	0.00305687					0.0296882
hsa-miR-556-5p	0.806594	0.660157	0.704182	0.723644	0.0751338	0.00311321					0.0298375
hsa-miR-20b	1.33211	1.20999	1.21567	1.25259	0.0689223	0.00315525					0.0298375
hsa-miRPlus-D1100	1.61098	1.37543	1.41039	1.4656	0.127106	0.00316092					0.0298375
hsa-miR-204	1.29277	1.23259	1.40396	1.30977	0.086943	0.00350125					0.0318559
hsa-miR-1469	0.787892	0.854857	0.737051	0.793267	0.0590867	0.00374313					0.0337538
hsa-miR-518d-3p	0.724048	0.804194	0.842408	0.790217	0.0604053	0.00384646					0.0343758
hsa-miRPlus-I320a*	0.917243	0.859769	0.850553	0.875855	0.0361383	0.0040032					0.0344684
hsa-miR-624*	0.791845	0.76537	0.871923	0.809713	0.055478	0.00402595					0.0344684
hsa-miR-514b-5p	0.831872	0.752989	0.69159	0.758817	0.0703224	0.00402717					0.0344684
3hsa-miR-1251	1.40393	1.57909	1.32842	1.43715	0.128595	0.00415976					0.0350133
hsa-miR-1275	1.24356	1.27578	1.41916	1.31284	0.0934806	0.00440474					0.0361711
hsa-miR-33a	1.3667	1.21263	1.23357	1.27097	0.0835679	0.00494046					0.0395984
P10G08hsa-miR-1909*	0.712591	0.774925	0.849228	0.778915	0.0684059	0.00499886					0.0397451
P5D03hsa-miRPlus-A1083	1.22318	1.23277	1.12441	1.19346	0.0599837	0.00503726					0.0397451
P7C6hsa-miR-200b	1.26053	1.27739	1.44775	1.32856	0.103569	0.0053468					0.0409127
P1C09hsa-miR-195*	0.831582	0.866214	0.91339	0.870395	0.041064	0.00544634					0.0413053
P3A01hsa-miR-548b-5p	0.808765	0.641449	0.748746	0.732986	0.0847643	0.0054844					0.0413053
P20E7hsa-miR-3605-5p	1.10572	1.06631	1.06001	1.07734	0.0247726	0.00566293					0.0420561
P4G04hsa-miR-616*	0.853407	0.789762	0.715565	0.786244	0.0689885	0.00582042					0.0429066
P5E09hsa-miR-938	0.654775	0.825799	0.698229	0.726267	0.0888929	0.00595085					0.0432411
P7C10hsa-miR-15b	1.13415	1.2416	1.26832	1.21469	0.0710167	0.00635682					0.0448301
P3A06hsa-miR-524-3p	0.619972	0.811491	0.691978	0.707814	0.0967366	0.00637695					0.0448301
P4E05hsa-miR-7-2*	0.777138	0.826247	0.665781	0.756389	0.082221	0.00682965					0.0464212
P19D6hsa-miR-365a-5p	0.949702	0.963061	0.927475	0.946746	0.0179762	0.00683303					0.0464212
P5B10hsa-miR-92a-1*	0.807989	0.694159	0.605891	0.70268	0.101318	0.00706719					0.0464212
P18G7hsa-miR-532-3p	0.743881	0.613	0.802812	0.719898	0.0971525	0.00752385					0.0469089
P11G03hsa-miR-1224-5p	1.55502	1.37656	1.27725	1.40295	0.140749	0.00771359					0.0475254
P4D07hsa-miR-602	0.774563	0.831706	0.891515	0.832595	0.0584813	0.00771672					0.0475254
P2G04hsa-miR-432*	1.34134	1.16145	1.28458	1.26246	0.0919636	0.00779913					0.0477393
P8E6hsa-miR-328	0.598906	0.751359	0.790409	0.713558	0.101193	0.00802763					0.0488066
P8D2hsa-miR-302c	1.7302	1.36301	1.48131	1.52484	0.187426	0.00833836					0.0501273
P10C09hsa-miR-1277	1.33592	1.29729	1.1558	1.26301	0.0948269	0.00862365					0.0505116
P19F2hsa-miRPlus-C1049	1.27907	1.58649	1.4135	1.42635	0.154112	0.00870039					0.0505116
P7B6hsa-miR-212	1.40496	1.27442	1.19614	1.29184	0.105494	0.00870169					0.0505116
P5B04hsa-miR-99a*	0.611716	0.821618	0.694748	0.709361	0.105711	0.00889179					0.051028
P1G02hsa-miR-105	1.21805	1.11205	1.13209	1.15406	0.0563122	0.00904618					0.0516184
P19D5hsa-miR-103-2*	0.841002	0.921273	0.829299	0.863858	0.050066	0.00924057					0.0520487
P4G07hsa-miR-620	0.835214	0.640153	0.732069	0.735812	0.097584	0.00938362					0.0523638
P5B01hsa-miR-770-5p	0.78428	0.866802	0.892795	0.847959	0.0566586	0.00967674					0.053702
P1E02hsa-miR-122*	1.31251	1.154	1.34788	1.27146	0.103255	0.0103887					0.0568315
P7G2hsa-miR-146a	1.42846	1.24767	1.56049	1.4122	0.157044	0.0104475					0.0568315
P9C4hsa-miR-496	1.09792	1.16042	1.22141	1.15992	0.0617487	0.0109421					0.0582876
P2C06hsa-miR-505*	0.891415	0.804474	0.749891	0.81526	0.071376	0.0109645					0.0582876
P3D06hsa-miR-542-5p	0.775903	0.75326	0.892372	0.807178	0.0746435	0.0110381					0.0583685
P3E07hsa-miR-570	0.688385	0.653375	0.851334	0.731031	0.105646	0.0116031					0.0600976
P11G02hsa-miR-1262	1.11095	1.22075	1.12419	1.15196	0.0599377	0.0117712					0.0606567
P2G03hsa-miR-30b*	1.39495	1.17157	1.28097	1.2825	0.111699	0.0118699					0.0608563
P3H03hsa-miR-519a	0.854916	0.774579	0.664256	0.764584	0.0957219	0.013056					0.06528
P4H05hsa-miR-661	0.6196	0.745822	0.839778	0.735067	0.110482	0.0142208					0.0693972
P10D02hsa-miR-320c	1.61745	1.24699	1.53598	1.4668	0.194676	0.0142235					0.0693972
P2E03hsa-miR-493*	1.25363	1.10747	1.26526	1.20878	0.0879352	0.0147032					0.0710528
P5E03hsa-miR-939	1.22181	1.10688	1.27173	1.20014	0.0845369	0.0148452					0.071126
P9F4hsa-miR-297	0.641194	0.856344	0.741702	0.746413	0.107652	0.015098					0.0719292
P6E4hsa-miR-98	0.80034	0.751292	0.560453	0.704028	0.126736	0.0155404					0.0732951
P19B2hsa-miR-654-3p	1.814	1.45901	1.37014	1.54772	0.234848	0.0156103					0.0732951
P8D4hsa-miR-367	0.895139	0.934494	0.840496	0.890043	0.0472058	0.0156753					0.0732951
P16G7hsa-miR-3065-5p	0.874292	0.69895	0.676309	0.74985	0.108363	0.0161521					0.0748327
P18F6hsa-miR-151-5p	0.874269	0.771811	0.896071	0.847383	0.0663495	0.0163459					0.075043
P3E08hsa-miR-518c*	0.872451	0.814574	0.927122	0.871382	0.0562817	0.0167032					0.0759911
P8D9hsa-miR-378*	0.868141	0.649558	0.69047	0.736056	0.116203	0.017043					0.0764829
P7G3hsa-miR-149	1.30215	1.14146	1.37773	1.27378	0.120665	0.0171044					0.0764829
P4B06hsa-miR-587	1.16074	1.22984	1.3828	1.25779	0.113638	0.017114					0.0764829
P8B6hsa-miR-200c	0.916951	0.904756	0.819545	0.880417	0.0530685	0.0174978					0.0771746
P4D02hsa-miR-624	1.29228	1.22306	1.51629	1.34388	0.15327	0.0177501					0.0776046
P1E09hsa-miR-181a-2*	0.620104	0.632134	0.858722	0.703653	0.134428	0.0188056					0.0808258
P3B08hsa-miR-545*	1.18593	1.17731	1.06808	1.14377	0.0656967	0.0192612					0.0817379
P5B02hsa-miR-937	1.08743	1.2309	1.23875	1.18569	0.0851872	0.0195111					0.0821298
P16E9hsa-miR-323b-3p	1.17463	1.1987	1.07087	1.14806	0.0679311	0.019516					0.0821298
P10B07hsa-miR-1200	1.532	2.12042	1.53506	1.72916	0.338847	0.0203467					0.0852717
P16F6hsa-miR-3605-3p	0.80462	0.931539	0.821293	0.852484	0.0689694	0.0207515					0.086249
P6C5hsa-miR-21	1.04436	1.09317	1.12648	1.088	0.0413021	0.0210087					0.086625
P2A08hsa-miR-429	0.957479	0.89992	0.876653	0.91135	0.0416077	0.0210129					0.086625
P18D7hsa-miR-136*	1.07941	1.2289	1.207	1.17177	0.0807292	0.0211045					0.0866506
P8E11hsa-miR-148b	0.919497	0.76555	0.815682	0.833577	0.0785182	0.0213691					0.0873793
P5C06hsa-miR-769-5p	0.685476	0.595821	0.86147	0.714256	0.135143	0.0215379					0.0875682
P7C5hsa-miR-224	1.44879	1.15259	1.36834	1.32324	0.153162	0.0216684					0.0875682
P2E06hsa-miR-483-5p	0.728587	0.735572	0.904722	0.789627	0.0997366	0.0217064					0.0875682
P7B4hsa-miR-205	1.10499	1.25623	1.13969	1.16697	0.0792227	0.0217615					0.0875682
P18C4hsa-miR-218-2*	1.58152	1.29375	1.84117	1.57215	0.273829	0.0223772					0.0896856
P7E2hsa-miR-137	1.62572	1.21913	1.63482	1.49322	0.237416	0.0227935					0.0902047
P18F8hsa-miR-331-5p	0.883986	0.675491	0.658805	0.739427	0.125469	0.0228171					0.0902047
P4D06hsa-miR-619	1.17583	1.09353	1.26591	1.17842	0.086218	0.0230777					0.0902047
P18F9hsa-miR-338-5p	0.86006	0.844177	0.68098	0.795072	0.0991258	0.023152					0.0902047
P10E09hsa-miR-1179	0.870147	0.758773	0.630679	0.7532	0.119831	0.023433					0.0906794
P10H08hsa-miR-1537	0.624143	0.659348	0.875962	0.719817	0.136366	0.0236126					0.0910272
P18F4hsa-miR-342-5p	0.7414	0.89584	0.863106	0.833448	0.0813794	0.0239094					0.0915236
P1B05hsa-miR-129*	1.20252	1.35559	1.57163	1.37658	0.185451	0.0245133					0.0929692
P4C06hsa-miR-649	1.46128	1.30936	1.81772	1.52945	0.260947	0.0245768					0.0929692
P11B02hsa-miR-1321	1.72892	1.39777	1.28143	1.46937	0.232177	0.0248612					0.0936926
P5D04hsa-miR-92b*	0.792155	0.867968	0.929263	0.863129	0.0686822	0.0260148					0.0958947
P7B9hsa-miR-216a	1.3272	1.25886	1.64628	1.41078	0.206791	0.0262779					0.0965119
P18E11hsa-miR-379-3p	0.629552	0.668317	0.885359	0.727743	0.137869	0.0267711					0.0976127
P5F03hsa-miR-941	1.30719	1.11023	1.36075	1.25939	0.131921	0.0271366					0.0985913
P2E09hsa-miR-325	0.654864	0.746119	0.893034	0.764673	0.120164	0.0274786					0.0994759
P11G08hsa-miR-548j	1.26802	1.08726	1.29395	1.21641	0.112599	0.029135					0.104349
P1B03hsa-miR-193b	1.13172	1.26737	1.41558	1.27156	0.141972	0.0295723					0.10554
P1F07hsa-miR-130a*	0.786663	0.555811	0.825319	0.722598	0.145729	0.0300164					0.106747
P6G11hsa-miR-187	1.04525	1.1603	1.14654	1.11737	0.0628287	0.031808					0.111938
P5G02hsa-miR-92a-2*	1.14221	1.13083	1.32018	1.19774	0.10619	0.0321174					0.112633
P19C7hsa-miR-760	0.737857	0.716931	0.922883	0.792557	0.113349	0.0338622					0.117528
P7D8hsa-miR-130a	1.26288	1.15448	1.0814	1.16625	0.0913096	0.0343927					0.118556
P18G4hsa-miR-490-5p	0.712728	0.904583	0.846242	0.821184	0.0983511	0.0345437					0.118672
P4B05hsa-miR-655	1.08488	1.28888	1.33866	1.23748	0.134473	0.0377041					0.128087
P6B11hsa-miR-18a	0.721816	0.892919	0.596168	0.736968	0.148955	0.0377118					0.128087
P6D8hsa-miR-31	0.619704	0.841615	0.848951	0.77009	0.13029	0.0377917					0.128087
P11G10hsa-miR-1915*	1.69714	1.1852	1.47399	1.45211	0.256667	0.0379935					0.128341
P1H05hsa-miR-219-1-3p	0.703956	0.727602	0.925786	0.785781	0.121822	0.0381875					0.128563
P18E2hsa-miR-106b*	1.41617	1.32207	1.90286	1.54703	0.311725	0.0384216					0.12881
P9C10hsa-miR-299-5p	1.10558	1.28328	1.40684	1.26523	0.151435	0.038643					0.12881
P7D4hsa-miR-122	1.05818	1.22181	1.23367	1.17122	0.0980721	0.0390127					0.129616
P8B2hsa-miR-194	1.51822	1.12552	1.45824	1.36733	0.211548	0.0396482					0.13077
P5D07hsa-miR-892b	0.937607	0.762142	0.744173	0.814641	0.10687	0.0397802					0.13077
P10A07hsa-miR-449a	0.962824	0.865293	0.845703	0.891273	0.0627344	0.0398687					0.13077
P20E2hsa-miR-3142	0.840251	0.736861	0.927351	0.834821	0.0953613	0.0399359					0.13077
P11D02hsa-miR-1238	1.67482	1.18372	1.76373	1.54076	0.312381	0.0400082					0.13077
P2F06hsa-miR-490-5p	0.986892	0.946337	0.94741	0.960213	0.0231112	0.0406665					0.13207
P9G10hsa-miR-93*	0.944607	0.918285	0.83066	0.897851	0.0596586	0.0413215					0.133452
P18D4hsa-miR-125a-3p	1.46491	1.11413	1.47471	1.35125	0.205412	0.0414822					0.133452
P10E02hsa-miR-1298	1.10029	1.15153	1.31053	1.18745	0.109629	0.0414893					0.133452
P9E10mmu-miR-672	1.31603	1.7692	1.28798	1.45774	0.270102	0.0425891					0.136555
P9F6hsa-let-7b*	0.593108	0.904296	0.707065	0.734823	0.15744	0.0433606					0.138591
P1A09hsa-miR-192*	0.881717	0.77635	0.936497	0.864855	0.081394	0.0452006					0.144016
P5D06hsa-miR-888*	0.602403	0.710827	0.910446	0.741225	0.156255	0.0455391					0.144183
P20B6hsa-miR-500b	1.1473	1.35132	1.58474	1.36112	0.218884	0.0460415					0.144867
P11H06hsa-miR-1207-5p	1.21855	1.19427	1.5402	1.31767	0.193096	0.0464203					0.145603
P3C02hsa-miR-548c-5p	1.03215	1.14254	1.15205	1.10891	0.0666485	0.0473248					0.147314
P10D09hsa-miR-1225-3p	0.603412	0.726916	0.911105	0.747145	0.15484	0.0474194					0.147314
P2C01hsa-miR-34c-3p	0.752202	0.94739	0.814956	0.838183	0.0996454	0.0481831					0.148793
P11E02hsa-miR-518f*	1.80971	1.34901	1.2663	1.475	0.292796	0.0483209					0.148793
P11F02hsa-miR-1274b	1.79299	1.28531	1.30987	1.46272	0.286281	0.0488337					0.149916
P18C2hsa-miR-196a*	1.38849	1.50714	2.18471	1.69345	0.42956	0.0490069					0.149991
P10F06hsa-miR-1273	0.898697	0.580716	0.751153	0.743522	0.159128	0.0492278					0.150212
P10H05hsa-miR-1203	0.677379	0.915633	0.583657	0.725557	0.171152	0.049953					0.151965
P3H02hsa-miR-548a-3p	0.912531	0.6041	0.743199	0.753277	0.154462	0.0505061					0.152501
P5E08hsa-miRPlus-D1036	0.613107	0.923643	0.68324	0.739997	0.162863	0.050582					0.152501
P1B04hsa-miR-20a*	1.08069	1.08826	1.22887	1.1326	0.0834536	0.051261					0.153852
P7D2hsa-miR-27b	1.22815	1.31157	1.72407	1.42126	0.265532	0.0514866					0.153852
P1C02hsa-miR-19b-2*	1.40547	1.27328	1.0848	1.25452	0.161154	0.0521451					0.155178
P7C3hsa-miR-222	1.42852	1.28072	1.94665	1.55196	0.349705	0.0522377					0.155178
P8G4hsa-miR-449a	1.41201	1.16125	1.13987	1.23771	0.151326	0.0529413					0.156346
P4E07hsa-miR-639	0.774563	0.852947	0.953066	0.860192	0.0894719	0.0537325					0.15822
P10B11hsa-miR-1229	1.21856	1.09297	1.39547	1.23567	0.151974	0.054891					0.160695
P2B06hsa-miR-489	0.83708	0.486976	0.793679	0.705911	0.190842	0.0558581					0.163054
P20C9hsa-miR-1273c	1.07368	1.38848	1.41732	1.29316	0.190621	0.0561696					0.163492
P6D4hsa-miR-28-5p	0.80034	0.885992	0.575262	0.753865	0.160494	0.0566086					0.163935
P20E4hsa-miR-3647-5p	0.76494	0.798903	0.959126	0.84099	0.103709	0.0566469					0.163935
P7B5hsa-miR-210	1.97863	1.37979	1.3155	1.55797	0.365715	0.0574244					0.165237
P1E07hsa-miR-145*	0.646848	0.646851	0.940382	0.744694	0.169471	0.0594624					0.169222
P18B4hsa-miR-148a*	1.25731	1.29485	1.79324	1.44847	0.299172	0.0602775					0.171011
P1G10hsa-miR-135b*	0.833095	0.580818	0.87398	0.762631	0.158776	0.0607224					0.171791
P8E3hsa-miR-381	1.43741	1.07035	1.34992	1.2859	0.191727	0.0611484					0.172513
P1H03hsa-miR-202	0.76939	0.775745	0.963634	0.836257	0.110358	0.061984					0.174384
P20B4hsa-miR-3609	1.16045	1.39776	1.74282	1.43367	0.29284	0.0623048					0.1748
P19E3hsa-miRPlus-D1120	1.15302	1.07807	1.32101	1.18403	0.124405	0.0624895					0.174834
P2E02hsa-miR-367*	1.15898	1.15559	1.46018	1.25825	0.174888	0.0627944					0.175199
P10E03hsa-miR-1255b	2.09059	1.21558	1.61895	1.64171	0.437951	0.0641249					0.177929
P10C06hsa-miR-302e	1.70517	1.1817	1.30996	1.39895	0.272842	0.0644876					0.177959
P11B07hsa-miR-1266	0.901243	0.827294	0.609672	0.779403	0.151571	0.0652985					0.179703
P18D2hsa-miR-135a*	1.30062	1.21179	1.75429	1.42223	0.290979	0.0658223					0.180653
P7E3hsa-miR-138	1.36314	1.20238	1.81652	1.46068	0.318475	0.0663802					0.181428
P5D05hsa-miR-876-5p	0.73157	0.716039	0.960252	0.80262	0.136734	0.0667472					0.181428
P5C04hsa-miR-924	0.784073	0.738009	0.963104	0.828395	0.118913	0.0667992					0.181428
P2F02hsa-miR-363*	1.07137	1.204	1.36812	1.21449	0.148653	0.0668234					0.181428
P5C03hsa-miR-890	0.770729	0.810543	0.968426	0.849899	0.10456	0.0677416					0.183274
P11G09hsa-miR-1258	1.96828	1.16555	1.59491	1.57625	0.401688	0.0678658					0.183274
P16B3hsa-miR-3200-5p	1.53474	2.41785	1.40841	1.787	0.549971	0.0683188					0.183614
P16C4hsa-miR-3180	1.34004	1.34353	1.04682	1.24346	0.170311	0.0685043					0.183614
P5E07hsa-miR-935	0.897236	0.974454	0.840979	0.904223	0.0670113	0.0685371					0.183614
P19E4hsa-miRPlus-I107*	1.36744	1.08457	1.1686	1.20687	0.145269	0.069203					0.184907
P20C3hsa-miR-761	1.09935	1.31391	1.55127	1.32151	0.226058	0.0694384					0.185046
P7B2hsa-miR-203	1.19637	1.31151	1.04945	1.18578	0.131355	0.0704709					0.187115
P19D4hsa-miR-1197	1.26302	1.39032	1.05789	1.23707	0.167729	0.0705853					0.187115
P9C11hsa-miR-18a*	1.21201	1.02672	1.17776	1.13883	0.0985865	0.0712796					0.18824
P10G07hsa-miR-548f	0.962035	0.703131	0.767467	0.810878	0.134801	0.0719787					0.18824
P1G05hsa-miR-19b-1*	0.847858	0.614558	0.899265	0.787227	0.151729	0.0720673					0.18824
P6C9hsa-miR-24	0.974981	0.824857	0.881298	0.893712	0.0758277	0.0721507					0.18824
P8D6hsa-miR-370	0.971296	0.829408	0.777384	0.859363	0.100366	0.0722127					0.18824
P10D07hsa-miR-1261	1.38154	1.34025	1.04635	1.25605	0.18277	0.0722548					0.18824
P9D3hsa-miR-539	0.629476	0.931131	0.803253	0.787953	0.151409	0.0723141					0.18824
P6D3hsa-miR-27a	0.758747	0.957742	0.675493	0.797327	0.145026	0.0727209					0.188813
P18E8hsa-miR-296-3p	0.550313	0.730169	0.928553	0.736345	0.189195	0.0732593					0.189722
P16E4hsa-miR-3167	0.740586	0.927078	0.552994	0.740219	0.187042	0.0739042					0.190903
P4D09hsa-miR-657	0.566731	0.878975	0.845358	0.763688	0.171396	0.0753262					0.19408
P3A03hsa-miR-579	0.92269	0.588104	0.793556	0.768117	0.168737	0.0759698					0.195241
P1G07hsa-miR-23a*	0.894714	0.471709	0.750811	0.705745	0.215073	0.0768437					0.196572
P3C09hsa-miR-556-3p	1.23379	1.65577	1.17987	1.35648	0.260596	0.076877					0.196572
P1F02hsa-miR-28-3p	1.52563	1.20074	1.13293	1.28643	0.209905	0.0773664					0.197263
P6E8hsa-miR-29b	0.619704	0.938451	0.789511	0.782555	0.159487	0.0775378					0.197263
P9F11hsa-miR-19b-1-5p	1.07038	1.38482	1.19241	1.21587	0.158527	0.0777835					0.197389
P4E09hsa-miR-625	0.566731	0.941858	0.726141	0.74491	0.188267	0.0787883					0.199438
P11G07hsa-miR-1303	1.95563	1.10304	1.71074	1.5898	0.438972	0.0805006					0.202756
P10F08hsa-miR-548h	0.50256	0.74336	0.916651	0.720857	0.207961	0.0807012					0.202756
P2G08hsa-miR-508-5p	1.3544	1.06584	1.54026	1.32017	0.239058	0.0811616					0.203408
P8D8hsa-miR-377	0.580778	0.576743	0.960757	0.706093	0.220555	0.0822038					0.205182
P10G01hsa-miR-1301	2.05773	1.44974	1.22091	1.57613	0.432489	0.0822761					0.205182
P7F11hsa-miR-136	0.669959	0.928766	0.864579	0.821102	0.13477	0.0830134					0.206077
P11F05hsa-miR-1225-5p	1.47574	1.04691	1.36174	1.2948	0.222113	0.0830426					0.206077
P10E05hsa-miR-1304	1.06575	1.04155	1.1747	1.094	0.0709287	0.0833569					0.206201
P19C6hsa-miR-374b	0.720152	0.801235	0.970691	0.830692	0.12784	0.0835006					0.206201
P18D3hsa-miR-140-3p	1.04712	1.52505	1.59091	1.38769	0.296783	0.0864299					0.212707
P8F7hsa-miR-133b	0.760221	0.96357	0.64575	0.789847	0.160968	0.086557					0.212707
P5E02hsa-miR-892a	1.39515	1.03529	1.29459	1.24168	0.185675	0.0872145					0.213523
P11B05hsa-miR-720	0.935722	0.871245	0.685111	0.830693	0.130134	0.0873123					0.213523
P2F04hsa-miR-432	1.41958	1.09156	1.16062	1.22392	0.172927	0.088349					0.215537
P9D2hsa-miR-455-5p	0.937193	0.578402	0.787545	0.767713	0.180215	0.0893619					0.217067
P4C02hsa-miR-656	1.03593	1.25617	1.13442	1.14217	0.110325	0.0894056					0.217067
P9E11hsa-miR-671-5p	1.17013	1.11025	1.47492	1.25177	0.195563	0.0896278					0.217085
P18C8hsa-miR-15b*	1.16977	1.15091	1.5538	1.29149	0.227356	0.0905453					0.218781
P18B8hsa-miR-7-1*	1.10301	1.39209	1.7531	1.41607	0.325707	0.0913646					0.219786
P18C9hsa-miR-27b*	1.28544	1.06802	1.52776	1.29374	0.22998	0.0913962					0.219786
P1C01hsa-miR-15a*	0.694568	0.964249	0.568719	0.742512	0.202077	0.0919332					0.219887
P18B5hsa-miR-30c-2*	1.08683	1.45457	1.77589	1.4391	0.344792	0.0920573					0.219887
P2E11hsa-miR-33b	0.983735	0.746657	0.74394	0.824777	0.137668	0.0921851					0.219887
P7G5hsa-miR-154	0.699815	0.878325	0.942287	0.840142	0.125665	0.0923087					0.219887
P5F09hsa-miR-1908	0.886937	0.952406	0.732586	0.85731	0.112865	0.0937177					0.222195
P5C01hsa-miRPlus-C1099	0.96081	0.813749	0.931273	0.901944	0.0777936	0.0944076					0.223307
P20B8hsa-miR-466	1.0299	1.52737	1.55272	1.37	0.294806	0.095402					0.22471
P2D02hsa-miR-508-3p	1.03213	1.31484	1.44068	1.26255	0.209234	0.0954456					0.22471
P3A02hsa-miR-561	0.979431	0.646537	0.611329	0.745766	0.203124	0.0960391					0.22558
P20D10hsa-miR-3126-5p	1.06616	1.35481	1.62259	1.34785	0.278277	0.0963366					0.225755
P11C02hsa-miR-1278	2.18389	1.21419	1.4747	1.62426	0.501854	0.0974878					0.227923
P10H02hsa-miR-1207-3p	1.55741	1.1536	1.15524	1.28875	0.232664	0.0980275					0.228657
P2G01hsa-miR-506	0.529842	0.843146	0.894134	0.755707	0.19726	0.0985299					0.228905
P1F05hsa-miR-18b*	0.534456	0.798107	0.927054	0.753206	0.200114	0.0995245					0.229642
P10C07hsa-miR-1255a	1.70054	1.1642	1.22153	1.36209	0.294504	0.100261					0.229642
P20C10hsa-miR-3149	1.02378	1.57613	1.52237	1.37409	0.304569	0.100497					0.229642
P18C7hsa-let-7i*	1.06539	1.2461	1.51112	1.2742	0.224188	0.101516					0.231447
P3G03hsa-miR-525-3p	0.984346	0.582791	0.62323	0.730122	0.22109	0.102					0.231953
P16B4hsa-miR-764	1.76345	1.29495	1.13567	1.39802	0.326336	0.102197					0.231953
P3D01hsa-miR-575	0.993311	0.809429	0.803672	0.868804	0.107865	0.102873					0.232047
P2D03hsa-miR-483-3p	0.98552	0.644374	0.597844	0.742579	0.211675	0.102912					0.232047
P2D04hsa-miR-511	1.03184	1.08663	1.0163	1.04492	0.0369439	0.102928					0.232047
P3B05hsa-miR-544	1.05161	1.80403	1.53251	1.46272	0.381032	0.10326					0.232278
P1E01hsa-miR-17*	0.671385	0.98873	0.714389	0.791501	0.172153	0.103919					0.23324
P7C8hsa-let-7i	1.01104	1.15127	1.21605	1.12612	0.104797	0.105488					0.235714
P2F03hsa-miR-302d*	1.1705	1.04521	1.36613	1.19395	0.161738	0.106387					0.236145
P11H05hsa-miR-1271	1.87916	1.04892	1.5854	1.50449	0.420992	0.106552					0.236145
P3C10hsa-miR-552	1.23512	1.52217	1.06801	1.2751	0.229706	0.106704					0.236145
P7F3hsa-miR-191	1.16046	1.25362	1.77572	1.3966	0.331611	0.107049					0.236145
P20C6hsa-miR-3144-5p	1.04392	1.1901	1.39163	1.20855	0.174589	0.107354					0.236145
P2G02hsa-miR-34a*	1.03545	1.24736	1.43759	1.24013	0.20117	0.107531					0.236145
P4C01hsa-miR-626	0.723939	0.990147	0.660582	0.791556	0.174878	0.107901					0.236204
P4F06hsa-miR-660	0.56237	0.678365	0.982955	0.74123	0.217225	0.108046					0.236204
P16C8hsa-miR-3144-3p	1.23096	1.5049	1.06194	1.26593	0.22354	0.10839					0.236445
P19D7hsa-miR-196b*	0.934685	0.784612	0.952322	0.890539	0.0921592	0.108796					0.236654
P18G5hsa-miR-491-3p	0.69228	0.750222	0.991934	0.811478	0.158941	0.109144					0.236654
P9D11hsa-miR-592	1.01765	1.0517	1.12424	1.06453	0.0544427	0.109316					0.236654
P5H03hsa-miRPlus-C1070	0.607835	0.892437	0.903743	0.801338	0.167674	0.109423					0.236654
P10D03hsa-miR-548l	2.02852	1.27725	1.25277	1.51951	0.440986	0.110883					0.239299
P2E10hsa-miR-422a	0.563682	0.636696	0.992838	0.731072	0.229617	0.112394					0.241867
P2F11hsa-miR-373*	0.737777	0.760904	0.997194	0.831959	0.143565	0.112552					0.241867
P8F5hsa-miR-339-5p	0.790048	0.927331	0.962856	0.893412	0.0912607	0.113117					0.242565
P19D9hsa-miR-761	0.785201	0.993169	0.708027	0.828799	0.147485	0.114725					0.245492
P7D7hsa-miR-128	0.555979	0.983074	0.708221	0.749091	0.216461	0.115102					0.245778
P8G11hsa-miR-409-5p	1.20723	1.03974	1.42652	1.22449	0.193969	0.115505					0.246118
P11G04hsa-miR-513c	1.68614	1.01534	1.49512	1.39887	0.345604	0.116252					0.247188
P8G10hsa-miR-451	1.22787	1.09665	1.02711	1.11721	0.101947	0.117268					0.2485
P5E06hsa-miR-766	0.594989	0.689092	0.994935	0.759672	0.209106	0.117361					0.2485
P7F9hsa-miR-127-3p	0.999328	0.741854	0.694377	0.811853	0.164084	0.117982					0.249293
P5B03hsa-miRPlus-A1025	0.894793	0.994003	0.832861	0.907219	0.0812863	0.119213					0.250844
P18B10hsa-miR-10b*	1.13964	1.27742	1.83482	1.41729	0.36809	0.121057					0.254029
P7F2hsa-miR-153	1.69223	1.01668	1.45632	1.38841	0.342859	0.121253					0.254029
P1G01hsa-miR-25*	0.572412	0.959866	0.80539	0.779223	0.195048	0.121481					0.254029
P11F10hsa-miR-1208	1.68074	1.07067	1.29472	1.34871	0.308597	0.121947					0.254476
P6E6hsa-miR-100	0.933134	0.939258	0.735921	0.869438	0.11567	0.122245					0.254572
P2A01hsa-miR-452	0.963531	0.507937	0.759143	0.743537	0.228198	0.123439					0.256003
P18C10hsa-miR-124*	1.04144	1.20563	1.46167	1.23625	0.211783	0.125509					0.259316
P16F9hsa-miR-548x	1.25016	1.16004	1.0049	1.13837	0.124056	0.12555					0.259316
P19D10hsa-miR-759	0.970282	0.509517	0.750547	0.743449	0.230465	0.12609					0.2599
P2B01hsa-miR-509-5p	0.629304	0.944454	0.875305	0.816354	0.165639	0.127221					0.261204
P4E02hsa-miR-604	1.29228	0.994541	1.36976	1.21886	0.198093	0.128206					0.262406
P11F04hsa-miR-520b	1.59344	1.12348	1.15413	1.29035	0.262926	0.128345					0.262406
P16F7hsa-miR-205*	0.982004	0.834457	0.674456	0.830306	0.153816	0.12862					0.262437
P19B10hsa-miR-190b	1.01232	0.523405	0.592213	0.709311	0.264656	0.129875					0.264463
P16E3hsa-miR-2114	0.790815	0.999904	0.691893	0.827537	0.157255	0.130305					0.264805
P1F01hsa-miR-223*	0.989721	0.931989	0.852726	0.924812	0.0687788	0.131227					0.266143
P18E7hsa-miR-99b*	0.500536	0.878992	0.892354	0.757294	0.22246	0.131798					0.266698
P10F04hsa-miR-133a	0.763779	0.912551	0.972442	0.882924	0.10744	0.132148					0.266698
P8C2hsa-miR-301a	1.07355	1.1718	1.51861	1.25465	0.233812	0.132293					0.266698
P2C07hsa-miR-452*	0.782518	0.778716	1.0088	0.856679	0.131758	0.132658					0.266708
P16C2hsa-miR-2110	1.88416	3.20298	1.21355	2.10023	1.01216	0.132858					0.266708
P9D10hsa-miR-590-5p	0.997317	1.27141	1.18987	1.15286	0.140742	0.13309					0.266708
P4H02hsa-miR-662	1.10654	1.05478	1.34899	1.17011	0.157068	0.133927					0.267854
P10D05hsa-miR-1236	0.840518	1.00719	0.845725	0.897811	0.0947606	0.135169					0.269425
P3F08hsa-miR-519b-3p	0.972975	0.663889	0.857891	0.831585	0.156213	0.135246					0.269425
P5D02hsa-miRPlus-A1073	1.3177	0.985495	1.36437	1.22252	0.206595	0.13552					0.269439
P10B10hsa-miR-1287	1.70993	3.40669	1.38632	2.16765	1.08517	0.135819					0.269503
P2A05hsa-miR-362-5p	1.02213	0.535074	0.57156	0.709589	0.271285	0.137325					0.271957
P10E10hsa-miR-675*	1.3698	1.18266	1.01525	1.18924	0.177363	0.13831					0.273372
P9G8hsa-miR-31*	0.50138	1.00966	0.656517	0.72252	0.26049	0.138788					0.273781
P16B9hsa-miR-2114*	0.984363	1.2782	1.28304	1.18187	0.171061	0.13936					0.27384
P19E9hsa-miRPlus-I874*	1.00874	0.781249	0.697035	0.829007	0.161245	0.140124					0.274714
P2E05hsa-miR-324-3p	1.02965	1.34941	1.13793	1.17233	0.162629	0.140349					0.274714
P2C03hsa-miR-345	1.00275	0.878286	0.916747	0.932593	0.0637249	0.140879					0.275218
P10B06hsa-miR-1244	1.46416	2.90632	1.36248	1.91099	0.863481	0.141664					0.276107
P2F09hsa-miR-376a	1.0003	0.933872	0.889576	0.94125	0.0557308	0.141905					0.276107
P18C11hsa-miR-125b-1*	1.24367	1.07565	1.69792	1.33908	0.321919	0.142154					0.276107
P6F6hsa-miR-208a	0.550859	1.02503	0.611236	0.729041	0.258105	0.143159					0.27745
P11D06hsa-miR-502-3p	1.00708	0.637086	0.764267	0.80281	0.187982	0.143395					0.27745
P8C6hsa-miR-30e	1.01065	0.508906	0.67886	0.732806	0.255186	0.143951					0.277993
P11F03hsa-miR-663b	1.9222	1.22172	1.17138	1.43843	0.419712	0.144663					0.278835
P10G05hsa-miR-1265	0.87869	0.379669	0.858233	0.70553	0.28239	0.145197					0.279331
P18G2hsa-miR-431*	0.989547	1.26824	1.41438	1.22406	0.215836	0.146576					0.281448
P10A08hsa-miR-1914*	0.923233	0.98773	0.8112	0.907388	0.0893257	0.146959					0.281648
P11G06hsa-miR-1909	1.61643	0.994176	1.35735	1.32265	0.312575	0.148314					0.283707
P4A10hsa-miR-646	1.30352	1.29541	0.97669	1.19187	0.186398	0.149176					0.284608
P3B01hsa-miR-569	1.07929	1.10999	1.4561	1.21512	0.209252	0.149569					0.284608
P2G06hsa-miR-491-3p	1.47009	0.963453	1.45008	1.29454	0.286904	0.150008					0.284608
P1D01hsa-miRPlus-B1114	0.646144	1.02741	0.664133	0.77923	0.215121	0.150114					0.284608
P1E10hsa-miR-106a*	0.676431	0.641	1.02658	0.781336	0.213123	0.150194					0.284608
P11H07hsa-miR-1281	1.37086	0.967565	1.42828	1.25557	0.251065	0.15266					0.287899
P16B2hsa-miR-1972	1.33183	0.970861	1.38217	1.22829	0.224353	0.152786					0.287899
P6F11hsa-miR-139-5p	0.991934	1.3186	1.19115	1.16723	0.164641	0.153348					0.288303
P5B07hsa-miR-885-3p	0.598071	0.660296	1.03027	0.762879	0.233647	0.15361					0.288303
P8F3hsa-miR-324-5p	1.56239	0.949817	1.67817	1.39679	0.391397	0.153947					0.288303
P4C03hsa-miR-613	0.98092	1.36257	1.25339	1.19896	0.196561	0.15444					0.288303
P3C03hsa-miR-563	1.16797	1.41701	1.02179	1.20226	0.199825	0.15445					0.288303
P1F10hsa-miR-138-1*	0.625986	0.553009	1.0342	0.737732	0.25933	0.154713					0.288303
P6B9hsa-miR-16	1.01274	1.1485	1.05092	1.07072	0.0700122	0.155104					0.288499
P7D6hsa-miR-125b	1.39352	1.116	1.04609	1.1852	0.183763	0.155809					0.28898
P18F2hsa-miR-340	0.953733	1.53187	1.71343	1.39968	0.396726	0.155935					0.28898
P4D11hsa-miR-640	0.455851	0.967505	0.796562	0.739973	0.260479	0.158859					0.29386
P11G05hsa-miR-1204	1.62552	0.980534	1.35953	1.32186	0.324138	0.160571					0.296484
P2A03hsa-miR-500a	1.02605	0.519605	0.694414	0.74669	0.257238	0.16328					0.300936
P1D08hsa-miR-100*	0.826113	0.74464	1.01808	0.862944	0.140391	0.166114					0.305601
P1D03hsa-miR-23b*	1.18567	1.2966	0.98106	1.15444	0.16007	0.170012					0.3117
P18C3hsa-miR-214*	1.01131	1.4114	1.96824	1.46365	0.480597	0.170046					0.3117
P10C04hsa-miR-1264	1.38832	0.975725	1.23513	1.19972	0.208563	0.172526					0.315673
P16B8hsa-miR-3164	1.22368	2.48187	1.30995	1.67183	0.70284	0.173137					0.316218
P6C10hsa-miR-25	1.00234	1.09747	1.23679	1.1122	0.11792	0.174687					0.318473
P19E5hsa-miRPlus-I1247*	1.09468	1.05769	0.99355	1.04864	0.0511705	0.17502					0.318505
P18C6hsa-let-7g*	1.03042	1.25856	1.7357	1.34156	0.359892	0.175561					0.318915
P10H10hsa-miR-1197	1.39178	1.92051	0.998008	1.43676	0.462893	0.177538					0.32133
P16E11hsa-miR-3121	1.21428	2.56326	1.3349	1.70415	0.746457	0.177623					0.32133
P3D09hsa-miR-520a-3p	0.952	0.997888	0.872375	0.940754	0.0635076	0.181437					0.327235
P20E3hsa-miR-449b*	0.517761	0.895672	0.939309	0.784247	0.231813	0.182244					0.327772
P4B08hsa-miR-581	1.08634	1.18148	0.993924	1.08725	0.093779	0.182384					0.327772
P19E10hsa-miRPlus-J135a-2*	1.02367	0.772887	0.844557	0.880371	0.12917	0.183955					0.32975
P1B06hsa-miR-298	1.01173	1.19235	1.53755	1.24721	0.26717	0.184269					0.32975
P3B09hsa-miR-557	1.28029	1.4344	0.958694	1.22446	0.242719	0.184464					0.32975
P8C4hsa-miR-296-5p	1.0085	0.575017	0.816816	0.800111	0.217224	0.186198					0.332261
P3E02hsa-miR-518e	0.394839	0.820548	0.967306	0.727564	0.297345	0.187713					0.334374
P1H04hsa-miR-149*	1.0291	0.747319	0.824062	0.866825	0.145675	0.188495					0.334677
P1C03hsa-miR-185*	0.937631	1.36334	1.45666	1.25254	0.276684	0.189051					0.334985
P1C07hsa-miR-198	1.31221	0.972746	1.18145	1.15547	0.171218	0.190883					0.337049
P20D9hsa-miR-3118	0.949401	1.28292	1.33384	1.18872	0.208816	0.192548					0.338931
P8F11hsa-miR-425*	1.0106	0.816137	0.909637	0.912123	0.0972533	0.19262					0.338931
P11H09hsa-miR-1274a	1.105	1.00689	1.31763	1.14317	0.15885	0.193524					0.339929
P2E08hsa-miR-501-3p	1.02014	0.800842	0.879156	0.900046	0.111131	0.19427					0.340647
P20D11hsa-miR-320e	0.873564	1.68918	1.76431	1.44235	0.494012	0.195863					0.342845
P16C6hsa-miR-670	0.978593	1.14701	1.29739	1.141	0.159481	0.20045					0.350182
P18B11hsa-miR-183*	0.928454	1.42498	1.77961	1.37768	0.427544	0.200748					0.350182
P7C9hsa-miR-1	1.60978	1.08001	1.10227	1.26402	0.299644	0.201676					0.350389
P2E04hsa-miR-377*	1.12573	0.979348	1.10288	1.06932	0.0787509	0.202039					0.350389
P18C5hsa-miR-200b*	1.03914	1.26968	1.96742	1.42541	0.483338	0.202076					0.350389
P16C3hsa-miR-3154	1.0426	1.26572	1.03644	1.11492	0.130631	0.202254					0.350389
P16D8hsa-miR-3184	1.07182	1.48089	1.07029	1.20767	0.236616	0.203108					0.351266
P10F01hsa-miR-1322	2.21701	0.959909	1.47687	1.55126	0.631842	0.205275					0.354406
P10E04hsa-miR-1263	0.556012	0.896376	0.973419	0.808602	0.222115	0.209848					0.361683
P6D2hsa-miR-26b	0.40394	0.885398	0.944825	0.744721	0.296617	0.210307					0.36182
P2A09hsa-miR-502-5p	0.94607	0.647333	0.954989	0.849464	0.175107	0.21072					0.36182
P16B6hsa-miR-3120	0.927678	1.32921	1.39522	1.21737	0.253042	0.211002					0.36182
P19D11hsa-miRPlus-D1090	1.02297	0.603607	0.832892	0.819824	0.209989	0.211432					0.361943
P7E9hsa-miR-144	1.04949	0.715187	0.779102	0.847927	0.177461	0.211905					0.362139
P7E6hsa-miR-142-5p	1.04399	0.803874	0.782066	0.876645	0.145338	0.215488					0.36764
P18E9hsa-miR-130b*	0.824087	0.790227	1.041	0.885105	0.136066	0.21741					0.370294
P20B3hsa-miR-711	0.974304	1.17568	1.43898	1.19632	0.233025	0.218269					0.371131
P10F03hsa-miR-520f	1.87424	3.90134	0.981739	2.25244	1.49609	0.220671					0.374584
P5G04hsa-miRPlus-C1075	1.31375	1.0504	1.03091	1.13168	0.157972	0.222281					0.376684
P19C5hsa-miR-543	0.475952	0.696878	1.07464	0.749156	0.302747	0.224582					0.379418
P2C02hsa-miR-374a	0.96276	1.17257	1.15177	1.0957	0.115598	0.224902					0.379418
P11H08hsa-miR-1302	1.08625	1.12703	1.84374	1.35234	0.426055	0.22531					0.379418
P10B05hsa-miR-548p	1.11719	3.58768	1.56161	2.08882	1.31693	0.225397					0.379418
P2A11hsa-miR-498	1.00382	1.0142	1.06975	1.02925	0.035451	0.226134					0.380026
P2G10hsa-miR-500a*	1.04897	1.00708	1.21471	1.09025	0.109799	0.227625					0.381896
P16G2hsa-miR-449c	1.07504	0.713163	0.640807	0.809669	0.232647	0.22944					0.384302
P2B07hsa-miR-486-3p	0.951314	0.527104	0.934588	0.804335	0.240235	0.231156					0.386536
P9B3hsa-miR-410	1.36921	3.3436	1.18889	1.96724	1.19537	0.23369					0.390127
P9C7hsa-miR-499-5p	1.01607	2.36162	1.32554	1.56774	0.704712	0.235376					0.392293
P8F8hsa-miR-196b	1.04287	0.733402	0.845425	0.873898	0.156684	0.235771					0.392304
P1E03hsa-miR-105*	0.969385	1.18914	1.10859	1.08904	0.111173	0.23768					0.393112
P3C07hsa-miR-513a-3p	1.06341	2.49784	1.29076	1.61733	0.770965	0.237754					0.393112
P8G3hsa-miR-448	1.23389	0.971484	1.76265	1.32267	0.402985	0.237764					0.393112
P6E3hsa-miR-96	0.758747	1.06681	0.549988	0.791847	0.259994	0.237813					0.393112
P3D04hsa-miR-520d-5p	0.923573	0.548446	0.973571	0.815197	0.232361	0.240397					0.396734
P2D01hsa-miR-455-3p	0.691712	1.02453	0.887207	0.867817	0.167255	0.242879					0.400176
P19E8hsa-miRPlus-I421*	1.03585	0.844233	0.877399	0.91916	0.102406	0.243328					0.400263
P4E01hsa-miR-642a	0.768445	0.407878	1.05579	0.744038	0.324645	0.243811					0.400405
P1G03hsa-miR-151-3p	1.0154	0.948141	0.939281	0.967609	0.0416282	0.249022					0.408299
P20D5hsa-miR-3180-3p	0.930757	1.00202	0.700965	0.877915	0.157332	0.250111					0.40942
P3E03hsa-miR-520d-3p	0.91099	0.262838	0.938574	0.704134	0.382422	0.251295					0.410692
P18G9hsa-miR-590-3p	0.728018	1.08016	0.713147	0.840443	0.207737	0.254183					0.414741
P16G10hsa-miR-2113	0.886283	1.03432	0.715763	0.878787	0.159408	0.258208					0.419372
P5F05hsa-miRPlus-A1098	0.917112	1.02793	0.849007	0.931351	0.0903089	0.25833					0.419372
P20E6hsa-miR-3182	0.841529	0.837463	1.04741	0.9088	0.120057	0.258607					0.419372
P3F03hsa-miR-554	1.11286	0.536228	0.658699	0.769264	0.303802	0.258682					0.419372
P7B7hsa-miR-181a*	1.11316	2.32143	1.13503	1.52321	0.691369	0.260126					0.420792
P16D11hsa-miR-3129	0.953107	2.24691	1.31456	1.50486	0.667562	0.260391					0.420792
P1D07hsa-miR-125b-2*	0.960157	0.846766	1.00667	0.937865	0.0822501	0.260832					0.420831
P4D10hsa-miR-610	0.658449	1.05145	0.846604	0.852168	0.196559	0.262622					0.42263
P16D9hsa-miR-3065-3p	1.09804	1.35257	0.979403	1.14334	0.19066	0.262784					0.42263
P7E8hsa-miR-143	1.05657	0.801621	0.823553	0.893914	0.141288	0.263294					0.422762
P11D01hsa-miR-1246	1.67987	0.953778	1.19781	1.27715	0.369493	0.263703					0.422762
P8F4hsa-miR-338-3p	1.41104	1.1993	0.930655	1.18033	0.240752	0.264275					0.423008
P11B10hsa-miR-1293	1.6048	1.33114	0.882384	1.27277	0.364726	0.26489					0.423321
P10G02hsa-miR-1178	2.27399	1.00129	1.24042	1.50523	0.676415	0.26541					0.423482
P6F9hsa-miR-30c	0.987724	0.985921	0.849961	0.941202	0.0790219	0.266965					0.425291
P10B09hsa-miR-106a	1.33754	3.74469	1.14019	2.07414	1.4501	0.268789					0.427523
P7F4hsa-miR-9	0.688378	0.926849	1.01551	0.876914	0.169188	0.276143					0.438529
P10C11hsa-miR-517b	1.12003	1.40285	0.962764	1.16188	0.223007	0.277048					0.439275
P11H04hsa-miR-1237	1.07425	0.6119	0.809302	0.831817	0.231996	0.277592					0.439448
P20C2hsa-miR-3130-5p	0.617138	1.02899	0.897261	0.847797	0.210336	0.278342					0.439946
P6G10hsa-miR-183	0.950961	1.23794	1.1245	1.10447	0.144533	0.278812					0.44
P6E11hsa-miR-192	0.888948	1.86388	1.30616	1.35299	0.489149	0.279461					0.440336
P8C9hsa-miR-363	1.04891	0.557833	0.858404	0.821715	0.247585	0.280348					0.441046
P10F02hsa-miR-520c-3p	1.45348	8.84773	1.72779	4.00967	4.19213	0.281586					0.442305
P11H10hsa-miR-1272	1.05443	1.04605	1.67655	1.25901	0.361623	0.282558					0.442715
P4C04hsa-miR-595	0.971006	2.86968	1.32598	1.72222	1.00946	0.283011					0.442715
P20D4hsa-miR-3175	1.3483	1.01196	1.0401	1.13345	0.186596	0.283162					0.442715
P9C2hsa-miR-494	1.14829	2.0425	1.00908	1.39996	0.560799	0.284319					0.443836
P2D08hsa-miR-505	1.05602	0.465185	0.840432	0.787212	0.298991	0.285192					0.444512
P3E09hsa-miR-520a-5p	0.880063	0.842921	1.04709	0.923358	0.108753	0.289258					0.450096
P11F06hsa-miR-1297	1.59697	0.898921	1.24134	1.24574	0.349045	0.289666					0.450096
P16G9hsa-miR-3650	1.10509	3.2977	1.19742	1.86674	1.24011	0.292698					0.454109
P4D08hsa-miR-599	0.471075	1.06019	0.849625	0.793631	0.298524	0.297269					0.459146
P2G07hsa-miR-512-5p	1.4712	0.850622	1.36702	1.22961	0.332325	0.297491					0.459146
P2B05hsa-miR-362-3p	0.652609	0.5622	1.14062	0.785142	0.311152	0.297739					0.459146
P4C08hsa-miR-630	1.08	1.42075	0.978845	1.15986	0.231523	0.297763					0.459146
P7D3hsa-miR-30b	0.882227	1.2717	1.81161	1.32185	0.466717	0.2983					0.459273
P18B9hsa-miR-10a*	0.802577	1.4626	1.67	1.31173	0.452966	0.299155					0.459888
P1E04hsa-miR-155	1.05585	0.974741	1.17208	1.06756	0.0991884	0.303493					0.465848
P8F2hsa-miR-331-3p	1.42189	0.904577	1.20304	1.1765	0.259676	0.30435					0.466454
P9B5hsa-miR-485-5p	0.874841	1.26886	1.42531	1.18967	0.283649	0.311229					0.476275
P9B4hsa-miR-484	0.945096	2.96446	1.25861	1.72272	1.08674	0.313534					0.478549
P18B6hsa-miR-30d-3p	0.860042	1.27966	1.81629	1.31866	0.479316	0.313663					0.478549
P4B07hsa-miR-606	0.901709	1.52144	1.19221	1.20512	0.310066	0.315766					0.480457
P1H02hsa-miR-144*	1.09741	0.950451	1.21798	1.08861	0.13398	0.315865					0.480457
P8G6hsa-miR-200a*	1.49882	1.09616	0.959668	1.18488	0.28031	0.317025					0.48084
P16D2hsa-miR-3116	1.52311	3.24533	0.753253	1.84056	1.27601	0.317551					0.48084
P5G08hsa-miRPlus-D1058	1.24895	0.977705	1.05037	1.09234	0.140411	0.318254					0.48084
P6B3hsa-let-7b	0.848596	1.62289	1.2952	1.25556	0.388667	0.318328					0.48084
P9B6hsa-miR-485-3p	0.91056	2.0088	1.20162	1.37366	0.568974	0.318851					0.48084
P10B03hsa-miR-1468	1.56068	0.975255	1.07924	1.20506	0.312333	0.318973					0.48084
P1G04hsa-miR-16-1*	1.02744	0.873063	0.947949	0.949485	0.0772011	0.320395					0.481976
P9B11hsa-miR-202*	0.663607	1.1439	0.626056	0.811189	0.28875	0.320681					0.481976
P1A11hsa-miR-187*	0.943665	0.729552	1.02771	0.900309	0.153735	0.324222					0.486574
P1D04hsa-miR-302b*	1.27706	1.16462	0.91577	1.11915	0.184889	0.326851					0.488747
P11C01hsa-miR-548k	1.91306	0.907798	1.18327	1.33471	0.519459	0.326928					0.488747
P10H01hsa-miR-1252	2.37966	0.864329	1.27129	1.50509	0.784252	0.327122					0.488747
P20D6hsa-miR-3151	0.916435	0.981063	1.01008	0.969192	0.0479366	0.32802					0.489348
P16C11hsa-miR-224*	0.947892	2.11736	1.14182	1.40236	0.626758	0.328493					0.489348
P3D05hsa-miR-517c	1.10136	2.7987	1.02443	1.6415	1.0029	0.33004					0.490928
P19E6hsa-miRPlus-I181d*	1.09638	0.948511	1.16764	1.07084	0.111772	0.333945					0.496007
P4F02hsa-miR-605	0.974943	1.04521	1.24499	1.08838	0.140104	0.335961					0.498268
P16F8hsa-miR-3130-3p	1.1304	3.90206	1.03691	2.02312	1.62788	0.337528					0.499858
P1C04hsa-miR-193a-5p	1.16343	1.16127	0.928772	1.08449	0.134862	0.338884					0.500811
P9C9hsa-miR-532-5p	1.06722	2.30438	1.00499	1.45887	0.732899	0.339163					0.500811
P2H08hsa-miR-302c*	0.794087	1.35781	1.73646	1.29612	0.474204	0.340287					0.501737
P7C7hsa-let-7g	0.949447	2.13896	1.11651	1.40164	0.643979	0.340814					0.501782
P11D09hsa-miR-1251	1.12852	0.801995	0.285076	0.73853	0.425288	0.346943					0.509215
P5G05hsa-miR-765	1.05165	0.971697	1.47373	1.16569	0.269748	0.347326					0.509215
P1C06hsa-miR-215	0.926223	1.03219	0.932107	0.963506	0.0595528	0.34834					0.509215
P6C8hsa-miR-24-1*	0.954363	1.41565	1.07094	1.14698	0.23986	0.348355					0.509215
P16B7hsa-miR-2861	0.935281	1.24476	1.10484	1.09496	0.154974	0.348384					0.509215
P3F04hsa-miR-578	0.801106	1.07228	0.867502	0.91363	0.141351	0.34958					0.509268
P10F10hsa-miR-758	1.22801	1.80557	0.848566	1.29405	0.481908	0.35018					0.509268
P16B5hsa-miR-3126-3p	0.695328	2.73928	1.45579	1.63013	1.03307	0.350331					0.509268
P16D10hsa-miR-3192	0.991524	2.0884	1.04933	1.37642	0.617271	0.350437					0.509268
P11F07hsa-miR-1254	1.86787	0.868297	1.19232	1.30949	0.509983	0.352507					0.51154
P18B7hsa-miR-139-3p	0.857298	1.21412	1.63241	1.23461	0.387963	0.354025					0.513006
P2C05hsa-miR-493	0.963061	0.715205	1.02848	0.902247	0.165252	0.363479					0.525951
P1E08hsa-miR-548c-3p	0.887252	0.581491	1.08424	0.850996	0.25333	0.36592					0.528541
P11C03hsa-miR-1911*	2.33609	0.948028	1.07021	1.45144	0.768559	0.3665					0.528541
P5H08hsa-miR-877*	0.364142	0.966619	1.02503	0.785262	0.365868	0.366839					0.528541
P16C7hsa-miR-548t	0.817447	1.42763	1.33153	1.1922	0.328086	0.367641					0.528942
P2G05hsa-miR-499-3p	1.26922	0.91058	1.13863	1.10614	0.181513	0.368421					0.529106
P11B01hsa-miR-1226*	2.13581	0.884864	1.13795	1.38621	0.661395	0.369034					0.529106
P8B5hsa-miR-320a	0.932203	0.605338	1.05567	0.864402	0.232694	0.369918					0.529106
P3A09hsa-miR-580	1.22874	0.974057	1.03063	1.07781	0.133737	0.370594					0.529106
P4F01hsa-miR-589	0.943218	0.504344	1.04883	0.83213	0.288741	0.37091					0.529106
P2D07hsa-miR-509-3p	1.07898	0.79285	0.870051	0.913959	0.148031	0.371023					0.529106
P16E10hsa-miR-544b	0.818678	3.08607	1.20652	1.70376	1.21272	0.371706					0.529106
P6E10hsa-miR-107	1.3667	0.871005	1.20145	1.14638	0.252394	0.371946					0.529106
P6E5hsa-miR-99a	0.960575	1.03534	0.666061	0.887326	0.195234	0.374069					0.531378
P7G4hsa-miR-150	0.599366	0.924518	1.06531	0.863065	0.238973	0.377137					0.534984
P2A10hsa-miR-424*	1.12556	0.937157	1.1219	1.06154	0.107734	0.378488					0.535543
P11C08hsa-miR-150*	0.369126	0.820714	1.14368	0.777839	0.389051	0.378625					0.535543
P9D6hsa-miR-568	0.963637	3.24537	1.01617	1.74172	1.30246	0.379794					0.535543
P20B9hsa-miR-449c*	0.785238	1.52178	1.35162	1.21954	0.385623	0.379911					0.535543
P11E10hsa-miR-103	0.938795	0.738865	1.05199	0.909884	0.158552	0.380632					0.535543
P11F08hsa-miR-449b	1.00489	0.891029	0.996088	0.964001	0.0633487	0.380713					0.535543
P19B11hsa-miR-744	1.24298	0.450759	0.586127	0.759954	0.423749	0.382059					0.536689
P10D04hsa-miR-1306	0.967861	0.690352	1.03308	0.897099	0.181994	0.382872					0.537084
P4G01hsa-miR-614	0.866028	0.576452	1.10799	0.850156	0.266123	0.384656					0.538793
P3B07hsa-miR-525-5p	0.702951	2.09987	1.3759	1.39291	0.698614	0.385157					0.538793
P10A11hsa-miR-1248	0.814581	3.27148	1.15245	1.74617	1.33172	0.386763					0.53989
P2H09hsa-miR-497*	0.726858	1.38716	1.77783	1.29728	0.531219	0.387287					0.53989
P19B5hsa-miR-874	1.1006	0.868232	0.669258	0.879362	0.215884	0.38791					0.53989
P19B3hsa-miR-671-3p	0.877643	0.94145	1.04207	0.953719	0.0828953	0.3883					0.53989
P5A09hsa-miRPlus-A1027	0.976109	1.02618	0.778901	0.927065	0.130734	0.388614					0.53989
P10A09hsa-miR-1228*	1.14105	2.6824	0.826357	1.54994	0.993286	0.391884					0.542534
P9C6hsa-miR-181d	0.815252	3.78673	1.1138	1.90526	1.63623	0.392188					0.542534
P16E2hsa-miR-548s	1.14764	0.799529	0.570835	0.839336	0.290457	0.39228					0.542534
P8C8hsa-miR-361-5p	0.539261	1.16596	0.769154	0.824792	0.317034	0.392666					0.542534
P7F6hsa-miR-125a-5p	0.93786	1.44454	1.05306	1.14515	0.265599	0.397445					0.548387
P2F07hsa-miR-376c	1.37989	0.827845	1.27027	1.15933	0.292264	0.398501					0.549094
P20B5hsa-miR-3917	0.724964	1.3903	1.6909	1.26872	0.494311	0.399718					0.550021
P10D06hsa-miR-1181	1.18284	0.8915	1.21561	1.09665	0.178419	0.401235					0.550663
P3B02hsa-miR-519c-3p	0.795318	1.30928	1.46366	1.18942	0.349923	0.401538					0.550663
P4C10hsa-miR-588	0.897941	1.54444	1.09477	1.17905	0.331386	0.402337					0.550663
P6E7hsa-miR-101	0.462241	1.23322	0.653958	0.783139	0.401393	0.402366					0.550663
P4G02hsa-miR-609	0.966222	1.02383	1.27681	1.08895	0.165217	0.403846					0.551941
P6F8hsa-miR-148a	0.637136	1.14542	0.802176	0.861576	0.259294	0.407478					0.556152
P11A09hsa-miR-1269	1.10155	2.57972	0.824875	1.50205	0.943487	0.408866					0.557294
P11A11hsa-miR-518f	0.851503	1.78619	1.12724	1.25498	0.480258	0.40983					0.557855
P6B5hsa-let-7d	0.92462	1.22565	1.08824	1.0795	0.150705	0.412555					0.560808
P6B8hsa-miR-15a	1.11354	1.29328	0.902171	1.10299	0.195765	0.413713					0.561398
P4F03hsa-miR-597	1.13184	0.970408	1.02688	1.04304	0.0819219	0.414281					0.561398
P9C5hsa-miR-497	0.714588	1.05603	0.953762	0.908128	0.175238	0.415206					0.561398
P6D11hsa-miR-92a	0.888948	1.24752	1.15631	1.09759	0.186358	0.415681					0.561398
P5C02hsa-miR-942	1.17844	0.862879	1.3395	1.12694	0.242451	0.415768					0.561398
P6C4hsa-miR-20a	0.686735	1.13422	0.818995	0.879983	0.229891	0.417005					0.561494
P9B2hsa-miR-409-3p	0.91229	2.57619	0.984492	1.49099	0.940506	0.417014					0.561494
P11E05hsa-miR-1227	1.11435	0.631616	0.876444	0.874136	0.241374	0.417507					0.561494
P11A10hsa-miR-1470	0.454586	1.15202	0.848644	0.818418	0.349699	0.419303					0.56316
P11A02hsa-miR-1183	1.23885	0.528593	0.64038	0.802609	0.381911	0.421275					0.565057
P10A01hsa-miR-1305	0.932302	1.09676	0.464081	0.831048	0.328269	0.423069					0.566169
P9G11hsa-miR-101*	0.805244	1.38461	1.2898	1.15988	0.310764	0.423225					0.566169
P3H08hsa-miR-524-5p	1.09291	0.727322	0.898884	0.906373	0.182911	0.425389					0.567496
P7D9hsa-miR-132	1.0144	0.958493	0.984223	0.985706	0.0279839	0.426273					0.567496
P16C10hsa-miR-518a-5p,hsa-miR-527	0.734628	1.8	1.28056	1.27173	0.532741	0.426897					0.567496
P7D11hsa-miR-135a	1.13434	1.04591	0.956097	1.04545	0.0891223	0.426967					0.567496
P6G7hsa-miR-181b	0.383078	1.20481	0.783538	0.790476	0.410912	0.427027					0.567496
P3G09hsa-miR-526b	1.05458	1.31537	0.92948	1.09981	0.196884	0.42948					0.570006
P8G9hsa-miR-433	1.04727	0.948371	0.869576	0.955073	0.0890382	0.431475					0.571903
P11D03hsa-miR-1202	2.41435	1.04066	0.839269	1.43143	0.857173	0.432537					0.572559
P9G9hsa-miR-33a*	0.787915	3.02606	1.0352	1.61639	1.22706	0.433362					0.5729
P9D4hsa-miR-487b	0.835673	1.10812	0.806543	0.91678	0.166347	0.435093					0.573368
P4B04hsa-miR-643	0.959353	1.1181	1.04151	1.03965	0.0793894	0.435772					0.573368
P2B04hsa-miR-492	1.12394	0.648297	0.871342	0.881194	0.237976	0.435979					0.573368
P9C3hsa-miR-495	0.909583	2.26321	0.971738	1.38151	0.764208	0.435987					0.573368
P5G07hsa-miRPlus-C1066	0.973411	1.01457	1.14883	1.04561	0.0917367	0.437755					0.574945
P10B04hsa-miR-412	0.770657	2.23561	1.12794	1.37807	0.763836	0.439609					0.57663
P7C11hsa-miR-23b	0.895365	1.18531	1.15244	1.0777	0.158763	0.444339					0.581687
P16G8hsa-miR-3171	1.01381	2.98301	0.779088	1.59197	1.21038	0.444646					0.581687
P4E06hsa-miR-608	1.17583	1.29896	0.858102	1.11096	0.227474	0.445737					0.581687
P19D8hsa-let-7a-2*	1.19964	0.692293	0.669471	0.853803	0.299725	0.445768					0.581687
P9E9hsa-miR-425	1.00858	2.05591	0.877435	1.31398	0.645871	0.447185					0.582057
P4E04hsa-miR-648	0.822612	2.60869	1.00272	1.47801	0.983333	0.447204					0.582057
P2H03hsa-miR-454	0.800364	1.21882	1.4635	1.16089	0.33534	0.452687					0.588435
P1F03hsa-miR-29b-2*	1.33709	0.968363	0.98947	1.09831	0.207058	0.457081					0.593383
P11E03hsa-miR-548e	2.3635	1.06979	0.770746	1.40135	0.846561	0.457682					0.5934
P1H07hsa-miR-301b	0.623233	0.542539	1.26995	0.811908	0.398724	0.459758					0.594527
P1H01hsa-miR-300	0.791878	1.08934	0.906586	0.929269	0.150024	0.459998					0.594527
P5F04hsa-miR-95	1.28032	0.990001	0.973557	1.08129	0.172559	0.460317					0.594527
P16G11hsa-miR-2115*	0.82271	3.25722	0.877275	1.6524	1.39008	0.46189					0.595797
P9B7hsa-miR-486-5p	0.798788	1.32492	1.28266	1.13545	0.292327	0.467195					0.600813
P3B10hsa-miR-550a*	0.817984	5.72864	0.516094	2.35424	2.92621	0.467707					0.600813
P16F11hsa-miR-3653	0.634433	2.981	1.10749	1.57431	1.24098	0.467716					0.600813
P18B3hsa-miR-129-1-3p	0.754086	1.22031	1.64066	1.20502	0.443487	0.468158					0.600813
P10G03hsa-miR-1284	2.8235	1.02007	0.723612	1.52239	1.1365	0.470528					0.603088
P9B8hsa-miR-490-3p	0.690079	2.54174	1.10328	1.44503	0.971985	0.472141					0.604388
P9E7hsa-miR-376a*	0.682185	4.09493	0.856473	1.87786	1.92201	0.473151					0.604915
P9D7hsa-miR-551b	0.608726	1.1611	0.851769	0.873864	0.276848	0.474169					0.60545
P9C8hsa-miR-504	0.790265	1.64562	1.14728	1.19439	0.429621	0.477021					0.608322
P1B07hsa-miR-219-2-3p	0.928582	0.986735	1.54787	1.1544	0.341999	0.477946					0.608733
P6B4hsa-let-7c	0.874297	1.03708	0.977723	0.963033	0.0823794	0.480422					0.611116
P18D6hsa-miR-129-3p	0.771302	1.22929	1.46761	1.15607	0.353882	0.487521					0.619366
P9E6hsa-miR-421	0.555377	3.579	1.0059	1.71343	1.63126	0.49092					0.621917
P16E7hsa-miR-3123	0.953615	2.4339	0.796851	1.39479	0.903303	0.491197					0.621917
P16D5hsa-miR-3138	0.79712	3.77091	0.714147	1.76073	1.74137	0.491376					0.621917
P3D10hsa-miR-517*	1.47529	1.04693	0.879291	1.13384	0.307359	0.492691					0.622801
P9B9hsa-miR-491-5p	0.825016	1.21183	1.28223	1.10636	0.24618	0.495871					0.626037
P7D10hsa-miR-133a	0.53007	0.970116	1.11459	0.871592	0.30446	0.505566					0.637133
P5B05hsa-miR-889	1.10156	0.876655	1.27274	1.08365	0.198651	0.506181					0.637133
P2B02hsa-miR-374b*	0.937237	1.08214	1.08859	1.03599	0.085581	0.50676					0.637133
P4G08hsa-miR-651	0.554918	1.30794	0.607306	0.823387	0.420449	0.507183					0.637133
P20D3hsa-miR-2053	0.892002	1.15454	1.13803	1.06152	0.147041	0.50876					0.63832
P11E01hsa-miR-1247	1.81212	0.86313	0.972083	1.21578	0.519314	0.51153					0.640999
P9D9hsa-miR-582-5p	0.893749	2.0237	0.89266	1.27003	0.65269	0.513237					0.641701
P1D10hsa-miR-515-5p	0.596225	0.988707	1.09119	0.892042	0.26126	0.513722					0.641701
P5F08hsa-miR-936	0.99714	0.894119	1.02387	0.971709	0.0685115	0.513996					0.641701
P11D10hsa-miR-1233	1.3575	2.08269	0.520804	1.32033	0.781608	0.51698					0.644629
P16G3hsa-miR-3179	0.515585	1.08082	1.02233	0.872911	0.310833	0.517922					0.645008
P20B2hsa-miR-23c	0.742292	1.31911	1.36207	1.14116	0.346094	0.518898					0.645427
P11D07hsa-miR-1276	1.14443	0.894751	0.673019	0.904066	0.235843	0.51995					0.64594
P9F3hsa-miR-802	0.429396	1.41504	0.47923	0.774555	0.555236	0.520665					0.646034
P6F10hsa-miR-30d	0.938171	0.61064	1.13167	0.893493	0.263371	0.522252					0.647208
P11F09hsa-miR-1256	1.54104	1.03089	0.857638	1.14319	0.35527	0.523581					0.647338
P4D03hsa-miR-584	0.850325	1.11759	1.3127	1.09354	0.232126	0.523639					0.647338
P3C05hsa-miR-576-3p	0.934371	0.641023	1.12855	0.901314	0.245438	0.524511					0.647624
P3F09hsa-miR-550a	1.06631	0.729575	0.992333	0.929406	0.176967	0.527611					0.649967
P3F05hsa-miR-562	1.0875	2.00016	0.707326	1.265	0.664444	0.527696					0.649967
P16D7hsa-miR-3136	0.868663	2.54837	0.771554	1.39619	0.998991	0.529885					0.651691
P20C5hsa-miR-3658	0.906089	0.976388	1.50849	1.13032	0.329384	0.530809					0.651691
P18E10hsa-miR-377-5p	0.541856	0.837373	1.21841	0.865879	0.339176	0.531031					0.651691
P18G3hsa-miR-486-3p	0.88345	1.18175	1.11993	1.06171	0.157442	0.534457					0.655099
P18E6hsa-miR-34b	1.04587	0.843426	1.51378	1.13436	0.343825	0.535623					0.655539
P6B7hsa-let-7f	0.87816	1.32242	1.06086	1.08715	0.223293	0.536114					0.655539
P16D3hsa-miR-548u	0.806339	2.97206	0.714787	1.49773	1.27763	0.53682					0.655608
P4H03hsa-miR-627	0.640105	0.957943	1.11896	0.905669	0.243668	0.539247					0.657777
P7F5hsa-miR-9*	1.15832	0.720399	0.862525	0.913749	0.22341	0.540306					0.658232
P4D04hsa-miR-598	0.822612	1.06032	0.977543	0.95349	0.120664	0.540923					0.658232
P9D8hsa-miR-574-3p	0.993953	1.04359	0.840384	0.959309	0.105941	0.542284					0.659094
P5E04hsa-miR-934	0.837281	1.03499	1.00522	0.959165	0.106599	0.5433					0.659535
P11B03hsa-miR-103-as	2.41801	1.03377	0.625716	1.35916	0.939409	0.544041					0.659642
P6C6hsa-miR-22	0.95487	1.21547	0.990556	1.05363	0.141289	0.546779					0.662166
P3D08hsa-miR-523	0.974779	1.03295	0.938686	0.982138	0.0475607	0.550856					0.666305
P11D08hsa-miR-548i	1.18222	0.82225	0.728754	0.911073	0.239424	0.555044					0.670568
P2F05hsa-miR-503	0.958597	0.822005	1.07761	0.952737	0.127902	0.556968					0.672088
P5A10hsa-miR-921	1.04665	0.984812	1.0035	1.01166	0.0317176	0.559044					0.673788
P20C11hsa-miR-514b-3p	0.744482	1.51623	1.16086	1.14052	0.386276	0.562831					0.677544
P3D07hsa-miR-576-5p	0.795618	2.05224	0.907451	1.25177	0.695479	0.564658					0.678206
P1F04hsa-miR-16-2*	1.07642	0.853469	0.948634	0.959508	0.111873	0.564724					0.678206
P20C8hsa-miR-2355-5p	0.604752	1.43619	1.49959	1.18018	0.499338	0.565872					0.678778
P18D11hsa-miR-194-3p	0.857692	0.693773	1.18148	0.910982	0.248183	0.568087					0.680626
P3C06hsa-miR-541	0.749054	0.853133	1.16526	0.922484	0.216598	0.56891					0.680805
P9D5hsa-miR-92b	0.680184	1.22155	0.795832	0.899188	0.285098	0.573339					0.685293
P1C11hsa-miR-20b*	0.886341	1.05871	0.964185	0.969745	0.0863183	0.576557					0.688325
P8E4hsa-miR-382	1.2689	1.02254	0.903001	1.06481	0.186577	0.579818					0.6914
P11C06hsa-miR-1291	1.20541	0.887117	0.586239	0.892922	0.309625	0.581447					0.692127
P16E8hsa-miR-2115	0.803351	1.52987	1.04973	1.12765	0.369474	0.581798					0.692127
P6B2hsa-let-7a	0.814192	1.91817	0.901868	1.21141	0.613642	0.582825					0.692533
P11A07hsa-miR-1323	0.845808	2.6324	0.644781	1.37433	1.09415	0.585345					0.69471
P2G09hsa-miR-346	0.91754	0.932359	1.47555	1.10848	0.317979	0.586347					0.695083
P8B4hsa-miR-206	1.2292	0.597749	0.849882	0.892276	0.317851	0.588728					0.697087
P8G5hsa-miR-450a	0.932184	1.1138	1.04617	1.03072	0.0917863	0.593256					0.701626
P2H07hsa-miR-371-3p	0.704765	1.06286	1.76488	1.1775	0.539278	0.599106					0.707716
P10C03hsa-miR-1260	0.814327	0.00614709	1.46558	0.762018	0.73112	0.603006					0.711491
P3E10hsa-miR-555	1.09073	0.651055	1.0273	0.923028	0.237662	0.604759					0.712726
P5G06hsa-miR-891b	0.800697	1.07476	1.43082	1.10209	0.315949	0.605552					0.712829
P1B08hsa-miR-191*	1.07978	0.704601	1.69552	1.15997	0.500302	0.609214					0.716305
P7E5hsa-miR-141	0.809313	1.15323	0.86111	0.941217	0.185425	0.612157					0.716666
P5H09hsa-miR-769-3p	0.474167	1.25708	0.896153	0.8758	0.391854	0.612224					0.716666
P10D08hsa-miR-107	0.906139	0.973327	1.05145	0.976973	0.072725	0.61257					0.716666
P18D8hsa-miR-188-3p	0.662875	0.983428	1.12791	0.924739	0.238009	0.613029					0.716666
P10A10hsa-miR-1185	1.18331	0.832988	0.773755	0.930016	0.221345	0.613069					0.716666
P10B02hsa-miR-1182	0.613815	1.04042	1.09624	0.916827	0.263895	0.614152					0.717102
P6G8hsa-miR-181c	0.78303	1.11043	0.952976	0.948813	0.163741	0.616941					0.719527
P11A08hsa-miR-1270	0.968031	1.08753	0.820115	0.958557	0.133957	0.620466					0.722804
P8B11hsa-miR-34c-5p	0.971042	1.73728	0.76381	1.15738	0.512788	0.62317					0.725117
P4F05hsa-miR-607	0.674594	0.61509	1.34369	0.877792	0.404577	0.628487					0.73042
P8E8hsa-miR-323-3p	1.28731	0.597166	0.794406	0.892961	0.355471	0.629527					0.73042
P8F10hsa-miR-424	1.20362	0.804804	0.77634	0.928254	0.238896	0.630404					0.73042
P11E04hsa-miR-664*	1.45062	0.941627	0.887481	1.09324	0.310681	0.63062					0.73042
P3B04hsa-miR-553	1.09256	0.779904	1.40375	1.09207	0.311925	0.636103					0.735927
P18D10hsa-miR-200c*	0.647962	0.998201	1.13362	0.926593	0.250621	0.638626					0.738
P4C05hsa-miR-625*	0.882144	0.818076	1.14723	0.94915	0.174507	0.640298					0.739087
P9F5hsa-let-7a*	0.558591	3.26614	0.538872	1.45453	1.56893	0.642175					0.740407
P16D4hsa-miR-2277-5p	0.86996	1.15806	0.812637	0.946887	0.185117	0.645296					0.743157
P2F10hsa-miR-339-3p	0.939069	0.868994	1.09402	0.967362	0.115152	0.649195					0.746796
P6E9hsa-miR-103a-3p	1.03133	1.3748	0.827618	1.07792	0.27655	0.651099					0.748134
P4D05hsa-miR-637	0.777138	1.1185	1.34259	1.07941	0.284747	0.654316					0.750976
P11D05hsa-miR-1268	1.19055	0.756318	0.870673	0.939181	0.225077	0.664128					0.761373
P1D06hsa-miR-148b*	0.974582	0.902218	1.06009	0.978964	0.0790286	0.668724					0.765772
P5H07hsa-miR-541*	0.446642	1.10419	1.14215	0.897661	0.391056	0.673851					0.77077
P2F01hsa-miR-450b-3p	0.737176	1.00663	1.10665	0.950154	0.191104	0.674843					0.771031
P1C10hsa-miR-518c	0.620282	0.949531	1.20507	0.92496	0.293165	0.68044					0.776547
P2H10hsa-miR-487a	0.734845	1.11689	1.40316	1.08497	0.335298	0.683394					0.778165
P4B10hsa-miR-589*	0.54975	1.89416	1.07127	1.17173	0.677813	0.683449					0.778165
P18D5hsa-miR-127-5p	0.70865	1.11707	1.45917	1.09496	0.375747	0.684169					0.778165
P9G3hsa-miR-23a-5p	0.667168	1.27576	0.818399	0.920441	0.316866	0.686081					0.778974
P10D11hsa-miR-1539	1.02036	1.20958	0.890704	1.04022	0.160363	0.686423					0.778974
P5H05hsa-miRPlus-C1110	0.394646	1.07607	1.20622	0.89231	0.435875	0.690736					0.781784
P1C05hsa-miR-132*	0.976912	1.09258	0.834818	0.968104	0.129108	0.690756					0.781784
P6D9hsa-miR-32	1.03133	1.21792	0.877054	1.0421	0.170686	0.691221					0.781784
P6B10hsa-miR-17-5p	0.808995	1.31899	1.05661	1.06153	0.255033	0.697487					0.787989
P8G8hsa-miR-431	1.4467	0.826483	0.961442	1.07821	0.326179	0.699237					0.789083
P7C4hsa-miR-223	0.69396	1.17416	1.38343	1.08385	0.353494	0.702247					0.791595
P5H04hsa-miR-922	0.643347	1.06982	1.10837	0.940513	0.258073	0.71011					0.799566
P10A05hsa-miR-17	0.748686	1.33732	0.662263	0.91609	0.367347	0.712566					0.8009
P8B3hsa-miR-195	0.605738	0.935021	1.24159	0.927448	0.317992	0.71288					0.8009
P8C3hsa-miR-99b	1.0911	0.915382	1.05607	1.02085	0.0930035	0.717556					0.805257
P10D10hsa-miR-1226	1.32103	0.954933	0.879667	1.05188	0.236114	0.722879					0.810331
P10E07hsa-miR-412	0.825012	1.99126	0.657031	1.15777	0.726696	0.725986					0.812572
P5E05hsa-miRPlus-C1087	0.881195	0.986358	1.07072	0.979425	0.0949537	0.726488					0.812572
P9F9hsa-let-7f-1*	0.91057	1.43656	0.858404	1.06851	0.319806	0.729412					0.813736
P7D5hsa-miR-124	0.861685	1.08766	0.978093	0.975811	0.113003	0.729616					0.813736
P10H06hsa-miR-1250	1.42061	0.937704	0.840437	1.06625	0.310713	0.73062					0.813736
P10D01hsa-miR-1279	1.46801	0.785977	0.971465	1.07515	0.352639	0.730751					0.813736
P10A06hsa-miR-1825	0.461935	1.45341	0.76292	0.892756	0.508331	0.733305					0.814429
P18E3hsa-miR-29c*	0.667846	1.11065	1.47547	1.08466	0.404439	0.735287					0.814429
P9F10hsa-miR-19a*	1.0268	0.814366	1.07252	0.971227	0.137756	0.735822					0.814429
P19B4mmu-miR-871-5p	1.07417	1.18957	0.84586	1.03653	0.174921	0.735828					0.814429
P11C04hsa-miR-548g	1.31631	0.823035	0.642232	0.927191	0.348899	0.736049					0.814429
P2F08hsa-miR-454*	1.16896	0.865642	0.853602	0.962734	0.178696	0.736212					0.814429
P4G03hsa-miR-582-3p	0.623247	1.07279	1.13773	0.94459	0.280179	0.749184					0.82762
P10H04hsa-miR-302f	1.42068	0.595994	0.72131	0.912662	0.444398	0.750681					0.82762
P16E6hsa-miR-378c	0.614567	1.18622	1.02593	0.94224	0.294874	0.751467					0.82762
P11E08hsa-miR-1231	1.29843	0.948084	0.884304	1.04361	0.222978	0.751848					0.82762
P4B09hsa-miR-628-5p	0.876872	1.22273	0.759881	0.953159	0.240668	0.752984					0.82762
P6C7hsa-miR-23a	0.757112	1.20003	1.19056	1.04923	0.253027	0.753052					0.82762
P3B03hsa-miR-520g	1.05403	0.764581	1.34795	1.05552	0.291688	0.758186					0.831001
P16E5hsa-miR-3190	1.22661	0.996305	0.594739	0.939218	0.31978	0.758506					0.831001
P7E7hsa-miR-142-3p	0.726644	2.36394	0.490918	1.19383	1.02017	0.758597					0.831001
P20B10hsa-miR-762	0.450964	1.56774	1.31094	1.10988	0.584905	0.761201					0.83295
P7E11hsa-miR-152	1.02502	0.837535	1.06926	0.977273	0.123022	0.764996					0.836197
P1D11hsa-miR-302a*	0.475064	0.971961	1.31974	0.922254	0.424524	0.766956					0.836563
P5F06hsa-miR-876-3p	1.09014	0.803302	1.02425	0.972563	0.15024	0.767587					0.836563
P1A10hsa-miR-193b*	0.906395	0.876627	1.13851	0.973843	0.143378	0.767816					0.836563
P18D9hsa-miR-195-3p	0.898195	0.918336	1.11753	0.97802	0.121237	0.769199					0.837167
P10H03hsa-miR-1249	2.23324	1.04552	0.259028	1.17926	0.993876	0.770341					0.837507
P6C11hsa-miR-26a	1.13301	0.963156	0.957221	1.01779	0.0998212	0.772917					0.839404
P3B06hsa-miR-567	0.746752	0.925757	1.20554	0.959349	0.23123	0.77593					0.840916
P1B02hsa-let-7e*	1.12689	0.708176	1.04765	0.960905	0.222425	0.775974					0.840916
P4E03hsa-miR-644	0.850325	0.920572	1.14783	0.972911	0.155508	0.777899					0.842099
P10F05hsa-miR-548m	1.26391	0.860283	0.734727	0.952972	0.276498	0.782961					0.846671
P5F07hsa-miRPlus-C1114	1.12726	0.84231	0.957984	0.97585	0.143311	0.784892					0.847851
P11E07hsa-miR-1299	1.3317	0.921641	0.87256	1.04197	0.252113	0.787427					0.849681
P16B11hsa-miR-548v	0.6677	2.2258	0.566871	1.15346	0.930044	0.789229					0.850716
P16B10hsa-miR-3124	0.350163	1.88938	1.13494	1.12483	0.769659	0.792706					0.853553
P7F8hsa-miR-126	0.518793	2.18992	0.730396	1.14637	0.909911	0.794348					0.853942
P4B11hsa-miR-647	1.06889	1.27576	0.776228	1.04029	0.250989	0.794758					0.853942
P7G6hsa-miR-154*	0.881222	1.61351	0.718764	1.07116	0.476656	0.808708					0.867409
P4F04hsa-miR-658	0.763446	1.0649	1.09043	0.972925	0.181862	0.809235					0.867409
P2H04hsa-miR-337-3p	0.713419	1.2187	1.19477	1.0423	0.285066	0.809868					0.867409
P4B03hsa-miR-583	0.92588	1.31269	0.867903	1.03549	0.241805	0.811858					0.868619
P18B2hsa-miR-192-3p	0.715529	1.09648	1.31957	1.04386	0.30544	0.815824					0.870812
P1D05hsa-let-7c*	1.14984	0.999558	0.767743	0.972381	0.192494	0.815976					0.870812
P11D04hsa-miR-1288	1.28114	0.827496	0.989318	1.03265	0.229906	0.817798					0.870812
P11C05hsa-miR-1913	1.16287	0.864811	1.03594	1.0212	0.149573	0.818118					0.870812
P16D6hsa-miR-1193	0.683939	1.48916	0.999366	1.05749	0.405745	0.818218					0.870812
P1B10hsa-miR-186*	0.551907	1.07307	1.59458	1.07318	0.521337	0.819854					0.871634
P8F6hsa-miR-335	1.23264	0.792541	0.880725	0.968634	0.232845	0.826968					0.878273
P7F7hsa-miR-126*	0.48906	1.64569	1.09144	1.0754	0.578482	0.832465					0.883182
P20D8hsa-miR-365*	0.856264	1.02653	1.17957	1.02079	0.161731	0.834732					0.884658
P20D7hsa-miR-3152	0.738393	1.16701	1.1903	1.0319	0.254451	0.838725					0.886703
P4C07hsa-miR-638	1.00612	0.858933	1.09092	0.985326	0.117384	0.839176					0.886703
P11B04hsa-miR-526b*	1.41217	0.812801	0.62026	0.94841	0.413004	0.839295					0.886703
P9B10hsa-miR-146b-5p	0.73685	1.10487	1.08258	0.974767	0.206344	0.842613					0.889278
P9F8hsa-let-7e-3p	1.0375	1.18046	0.691492	0.969816	0.251411	0.845428					0.891318
P6D5hsa-miR-29a	0.960575	1.11402	0.884105	0.986233	0.117085	0.848563					0.89369
P8G7hsa-miR-369-5p	1.31473	0.932297	0.838396	1.02848	0.252313	0.854551					0.899059
P11B06hsa-miR-1253	1.25444	0.861381	0.802981	0.972935	0.245536	0.857888					0.901352
P6D6hsa-miR-30a	0.933134	1.42513	0.755884	1.03805	0.346738	0.858515					0.901352
P10E06hsa-miR-1245	1.62909	0.494675	0.680149	0.934637	0.608521	0.861464					0.903508
P11H03hsa-miR-1538	1.15379	1.08666	0.813355	1.01794	0.180322	0.871587					0.913177
P11F01hsa-miR-320d	1.44829	0.924175	0.735176	1.03588	0.369449	0.874575					0.914744
P2E01hsa-miR-376b	0.708448	1.17175	1.05	0.976733	0.240184	0.874894					0.914744
P7G9hsa-miR-188-5p	0.579171	1.45221	1.09286	1.04141	0.438787	0.878069					0.916487
P11C10hsa-miR-1267	1.39609	0.891332	0.598646	0.962023	0.403395	0.878376					0.916487
P10A02hsa-miR-517a	1.11856	1.14752	0.657446	0.974507	0.274964	0.880203					0.917446
P2H05hsa-miR-371-5p	0.603583	0.991622	1.52733	1.04084	0.463835	0.886162					0.922556
P3A10hsa-miR-551a	0.855292	1.00401	1.1834	1.01423	0.164291	0.887994					0.922556
P2H02hsa-miR-380	0.586884	0.984033	1.33311	0.968008	0.37337	0.889201					0.922556
P5G09hsa-miRPlus-A1087	1.07223	1.03161	0.868555	0.9908	0.107798	0.88963					0.922556
P11A06hsa-miR-320b	0.650155	1.54723	0.671604	0.956331	0.511849	0.889673					0.922556
P19C4hsa-miR-873	1.01858	1.01423	0.959429	0.997412	0.0329655	0.898393					0.930643
P11E06hsa-miR-1290	1.56612	0.75912	0.778156	1.03446	0.460523	0.903122					0.934163
P16C5hsa-miR-759	0.655342	1.2972	1.12152	1.02469	0.331706	0.903641					0.934163
P10C01hsa-miR-1285	1.5253	0.730537	0.839146	1.03166	0.430942	0.904877					0.934484
P4C11hsa-miR-641	0.719852	1.19993	1.02889	0.982888	0.24332	0.908926					0.937707
P20B11hsa-miR-548q	0.436652	1.77024	0.648498	0.951797	0.716664	0.912873					0.9401
P9G5hsa-miR-26b*	0.409333	1.7864	0.656528	0.950753	0.734169	0.913107					0.9401
P10G10hsa-miR-1912	1.40242	0.755287	0.906692	1.02147	0.338492	0.91782					0.942857
P9E8hsa-miR-542-3p	0.764845	1.59574	0.731766	1.03078	0.489548	0.918513					0.942857
P8D3hsa-miR-302d	1.08789	0.968491	0.957265	1.00455	0.072393	0.918585					0.942857
P2E07hsa-miR-361-3p	0.95075	0.86275	1.21709	1.0102	0.184499	0.92834					0.951902
P4A09hsa-miR-645	1.13218	1.23231	0.681286	1.01526	0.29353	0.932586					0.954437
P6C2hsa-miR-19a	1.04327	1.04642	0.897219	0.995636	0.0852459	0.933605					0.954437
P5H06hsa-miRPlus-C1040	0.450344	1.09936	1.37729	0.975663	0.47569	0.933647					0.954437
P16F10hsa-miR-378b	0.928392	1.25909	0.845242	1.01091	0.218917	0.935367					0.955228
P3C08hsa-miR-545	1.30642	0.852931	0.875047	1.01147	0.255678	0.941813					0.96084
P18E4hsa-miR-30c-1*	1.15886	1.01108	0.850003	1.00665	0.154476	0.944162					0.962024
P6C3hsa-miR-19b	0.88813	1.22709	0.908604	1.00794	0.190062	0.94579					0.962024
P10H07hsa-miR-1234	1.03602	1.58752	0.447834	1.02379	0.569941	0.945832					0.962024
P2H06hsa-miR-30d*	0.579883	1.07402	1.3026	0.985502	0.369401	0.949064					0.964341
P1B11hsa-miR-384	0.646924	1.07549	1.24546	0.989292	0.308439	0.954935					0.968919
P6G9hsa-miR-182	1.18479	0.899174	0.931778	1.00525	0.156339	0.956439					0.968919
P9G7hsa-miR-29a*	0.41842	1.88379	0.617792	0.973336	0.794757	0.956448					0.968919
P7E4hsa-miR-140-5p	0.812048	0.945468	1.26157	1.00636	0.230866	0.964217					0.975811
P18E5hsa-miR-219-2-3p	0.844489	1.20213	0.941352	0.99599	0.184975	0.971848					0.982549
P18F3hsa-miR-330-5p	0.657876	1.0149	1.30921	0.993996	0.326169	0.976092					0.984352
P2B03hsa-miR-510	1.13329	1.01979	0.854511	1.00253	0.14019	0.976543					0.984352
P8E9hsa-miR-326	1.23726	0.79809	0.97661	1.00399	0.220861	0.976555					0.984352
P4B02hsa-miR-601	1.01615	1.33207	0.638733	0.995651	0.347123	0.983727					0.989521
P4C09hsa-miR-628-3p	0.604132	1.33338	1.04881	0.99544	0.367542	0.983885					0.989521
P3C04hsa-miR-571	1.4621	0.482055	1.03839	0.994181	0.491515	0.984622					0.989521
P2C04hsa-miR-488*	1.19425	0.952356	0.849515	0.998709	0.176983	0.990522					0.99446
P8F9hsa-miR-423-3p	1.44351	0.730745	0.831053	1.00177	0.385834	0.994038					0.996999
P1B09hsa-let-7f-2*	0.804677	1.22698	0.970461	1.00071	0.21277	0.995689					0.997665
P3C01hsa-miR-515-3p	1.18023	0.976994	0.841903	0.99971	0.170306	0.997789					0.998778
P11C07hsa-miR-1283	1.44949	0.81242	0.737624	0.999843	0.391194	0.999479					0.999479
P5F02hsa-miRPlus-C1005	1.44304	1.05974

## Sheet: MIAPACA2
miRBase ID/miRPlus ID	CELL VIABILITY NORMALIZED TO NEG CTRLs ACROSS PLATES REPLICATE 1	CELL VIABILITY NORMALIZED TO NEG CTRLs ACROSS PLATES REPLICATE 2	CELL VIABILITY NORMALIZED TO NEG CTRLs ACROSS PLATES REPLICATE 3	CELL VIABILITY NORMALIZED TO NEG CTRLs ACROSS PLATES AVERAGE	SD	TTEST		p<0.001	average <0.7		p adjusted for multiple comparison
P16B7hsa-miR-2861	0.57042	0.613147	0.556482	0.580016	0.0295262	8.46778e-07		X	X		0.000253
P5C07hsa-miRPlus-A1031	0.560322	0.612313	0.616396	0.596344	0.0312624	1.37027e-06		X	X		0.000253
P11E05hsa-miR-1227	0.178456	0.0690418	0.23605	0.161183	0.0848335	5.14878e-06		X	X		0.000700615
P1A05hsa-miR-222*	0.702763	0.632742	0.648616	0.661373	0.0367124	7.26148e-06		X	X		0.000700615
P6F3hsa-miR-197	0.113866	0.061903	0.244152	0.139974	0.0938879	7.51418e-06		X	X		0.000700615
P20B6hsa-miR-500b	0.643395	0.557498	0.616675	0.605856	0.0439587	8.35183e-06		X	X		0.000700615
P9F11hsa-miR-19b-1-5p	0.470859	0.562516	0.458723	0.497366	0.0567469	8.87063e-06		X	X		0.000700615
P4H06hsa-miR-596	0.172176	0.340601	0.248034	0.253604	0.0843504	8.91388e-06		X	X		0.000700615
P5A05hsa-miR-767-3p	0.622142	0.594681	0.677274	0.631365	0.0420621	9.34734e-06		X	X		0.000700615
P1H07hsa-miR-301b	0.679106	0.612922	0.686438	0.659488	0.0404943	1.14636e-05		X	X		0.000714353
P11B11hsa-miR-1294	0.589575	0.48616	0.576729	0.550822	0.0563656	1.49374e-05		X	X		0.000843333
P4C02hsa-miR-656	0.616532	0.657207	0.547255	0.606998	0.0555927	2.69077e-05		X	X		0.00143811
P1B02hsa-let-7e*	0.744582	0.654144	0.680117	0.692948	0.0465641	3.7826e-05		X	X		0.00155692
P16B10hsa-miR-3124	0.69224	0.6411	0.582393	0.638578	0.0549668	3.83605e-05		X	X		0.00155692
P4F01hsa-miR-589	0.56566	0.602644	0.468359	0.545554	0.0693631	3.904e-05		X	X		0.00155692
P5D01hsa-miR-1296	0.0506559	-0.0160732	0.250389	0.0949907	0.138653	3.97629e-05		X	X		0.00155692
P16B4hsa-miR-764	0.607921	0.49393	0.612535	0.571462	0.0671844	4.44957e-05		X	X		0.00164919
P4D01hsa-miR-585	0.403268	0.565405	0.491858	0.486844	0.0811851	4.65138e-05		X	X		0.00169755
P16E11hsa-miR-3121	0.709039	0.717851	0.625295	0.684062	0.0510836	5.17213e-05		X	X		0.00169755
P1B07hsa-miR-219-2-3p	0.734993	0.629737	0.677976	0.680902	0.0526891	5.72893e-05		X	X		0.00180262
P10H03hsa-miR-1249	0.237075	0.109955	0.365923	0.237651	0.127985	6.21091e-05		X	X		0.00190133
P20C5hsa-miR-3658	0.719229	0.631047	0.723857	0.691378	0.0522988	6.49957e-05		X	X		0.00190834
P20B2hsa-miR-23c	0.632671	0.704718	0.582833	0.640074	0.0612788	6.64911e-05		X	X		0.00190834
P1B01hsa-miR-181c*	0.661909	0.532351	0.539375	0.577878	0.0728572	7.10573e-05		X	X		0.00194195
P3B09hsa-miR-557	0.663241	0.552599	0.522317	0.579385	0.0741826	7.89118e-05		X	X		0.00210389
P5H01hsa-miRPlus-C1115	0.545011	0.552439	0.678108	0.591853	0.0747912	9.49793e-05		X	X		0.002178
P1H10hsa-miR-211	0.596423	0.423203	0.538375	0.519333	0.088166	9.54289e-05		X	X		0.002178
P20D11hsa-miR-320e	0.350059	0.437461	0.552462	0.446661	0.101515	9.55134e-05		X	X		0.002178
P20C11hsa-miR-514b-3p	0.421942	0.370316	0.565108	0.452455	0.100917	9.76731e-05		X	X		0.002178
P4B07hsa-miR-606	0.716979	0.626677	0.731884	0.691846	0.0569286	9.87876e-05		X	X		0.002178
P5G01hsa-miR-943	0.632441	0.583697	0.47147	0.562536	0.0825456	0.000109421		X	X		0.00231314
P4B03hsa-miR-583	0.740144	0.619099	0.682234	0.680492	0.0605411	0.000111655		X	X		0.00231314
P5E01hsa-miR-885-5p	0.610349	0.614402	0.730466	0.651739	0.06821	0.000130975		X	X		0.00259945
P19B6hsa-miR-875-5p	0.483922	0.503836	0.650401	0.546053	0.090915	0.000145816		X	X		0.0027048
P10E05hsa-miR-1304	0.625342	0.685153	0.750781	0.687092	0.0627422	0.000146646		X	X		0.0027048
P20D10hsa-miR-3126-5p	0.347189	0.573447	0.421484	0.447374	0.115329	0.000177675		X	X		0.00308577
P9G7hsa-miR-29a*	0.71495	0.726174	0.605671	0.682265	0.0665694	0.00018104		X	X		0.00308577
P20B8hsa-miR-466	0.696632	0.546898	0.554848	0.599459	0.0842475	0.00018447		X	X		0.00308577
P4A02hsa-miR-659	0.740229	0.61263	0.615654	0.656171	0.0728117	0.000190565		X	X		0.00311761
P5A02hsa-miR-944	0.733327	0.602063	0.707797	0.681062	0.0695961	0.000219929		X	X		0.00337333
P6B9hsa-miR-16	0.680729	0.50067	0.566361	0.582587	0.0911197	0.000220333		X	X		0.00337333
P11H01hsa-miR-1257	0.642074	0.66266	0.49984	0.601525	0.088661	0.000241323		X	X		0.00364018
P7B2hsa-miR-203	0.764275	0.626242	0.683482	0.691333	0.0693502	0.000252773		X	X		0.00376524
P4C07hsa-miR-638	0.742585	0.674849	0.593809	0.670414	0.0744868	0.000259948		X	X		0.00377331
P10B04hsa-miR-412	0.696572	0.560205	0.697068	0.651281	0.0788748	0.000260952		X	X		0.00377331
P6F11hsa-miR-139-5p	0.758266	0.613086	0.669901	0.680418	0.0731591	0.000276311		X	X		0.00387933
P4D09hsa-miR-657	0.717408	0.739973	0.602354	0.686579	0.0738079	0.00031602		X	X		0.00432151
P6D11hsa-miR-92a	0.562106	0.538411	0.712548	0.604355	0.0944441	0.000337001		X	X		0.00442914
P4E01hsa-miR-642a	0.331949	0.577638	0.336157	0.415248	0.140649	0.000349324		X	X		0.00444015
P1A07hsa-miR-199b-5p	0.762624	0.611999	0.705091	0.693238	0.0760092	0.000401899		X	X		0.00496127
P16C11hsa-miR-224*	0.572168	0.73678	0.58071	0.629886	0.0926713	0.000422207		X	X		0.0050841
P7F10hsa-miR-134	0.753698	0.581691	0.649604	0.661664	0.0866355	0.000469145		X	X		0.00528371
P4C05hsa-miR-625*	0.112458	0.111167	0.455927	0.226517	0.198676	0.000476025		X	X		0.00528371
P3B07hsa-miR-525-5p	0.731051	0.655752	0.549296	0.645366	0.0913214	0.000481702		X	X		0.00528371
P9B7hsa-miR-486-5p	0.645955	0.599087	0.764154	0.669732	0.0850633	0.000482137		X	X		0.00528371
P9C8hsa-miR-504	0.6365	0.659118	0.464413	0.586677	0.106486	0.000482807		X	X		0.00528371
P3B04hsa-miR-553	0.717027	0.72361	0.573284	0.671307	0.084954	0.000490104		X	X		0.00528371
P5A01hsa-miR-1307	0.627231	0.51092	0.708661	0.615604	0.0993817	0.000490816		X	X		0.00528371
P9C11hsa-miR-18a*	0.226933	0.324132	0.547262	0.366109	0.164239	0.000495783		X	X		0.00528371
P5D04hsa-miR-92b*	0.712844	0.592169	0.750167	0.68506	0.0825823	0.000524374		X	X		0.00537372
P4F09hsa-miR-675	0.695553	0.504665	0.655953	0.618724	0.100742	0.000543433		X	X		0.00538741
P16B9hsa-miR-2114*	0.492284	0.705772	0.532926	0.576994	0.113361	0.000580573		X	X		0.00558509
P5H05hsa-miRPlus-C1110	0.586978	0.57798	0.750344	0.638434	0.0970212	0.000584088		X	X		0.00558509
P6C9hsa-miR-24	0.776148	0.684597	0.610196	0.690314	0.0831234	0.000584854		X	X		0.00558509
P11C09hsa-miR-1224-3p	0.504775	0.147075	0.352674	0.334841	0.179515	0.000599968		X	X		0.00567477
P20B9hsa-miR-449c*	0.706605	0.548242	0.712436	0.655761	0.0931598	0.000607695		X	X		0.00569719
P11B06hsa-miR-1253	0.588784	0.751485	0.720718	0.686996	0.0864339	0.000667562		X	X		0.00591763
P4A03hsa-miR-618	0.782384	0.649074	0.616584	0.68268	0.0878605	0.000675921		X	X		0.00591763
P16E4hsa-miR-3167	0.58937	0.751738	0.722552	0.687887	0.0865573	0.000680964		X	X		0.00591763
P4C03hsa-miR-613	0.434716	0.679804	0.483746	0.532755	0.129686	0.000683569		X	X		0.00591763
P6G4hsa-miR-10b	0.756367	0.571169	0.672006	0.666514	0.092721	0.000689091		X	X		0.00591763
P5E07hsa-miR-935	0.709791	0.609287	0.775927	0.698335	0.0839084	0.00069042		X	X		0.00591763
P9C10hsa-miR-299-5p	0.625414	0.723116	0.511587	0.620039	0.105867	0.000695904		X	X		0.00591892
P1H06hsa-miR-29b-1*	0.74798	0.552891	0.653154	0.651341	0.097557	0.000709707		X	X		0.00598
P6D4hsa-miR-28-5p	0.70043	0.712016	0.536464	0.649637	0.0981815	0.000714677		X	X		0.00598
P7B10hsa-miR-218	0.785795	0.618351	0.654679	0.686275	0.0880797	0.000720929		X	X		0.00598075
P4G11hsa-miR-622	0.423102	0.670453	0.579726	0.55776	0.12513	0.000747387		X	X		0.0060801
P20B7hsa-miR-3200-3p	0.736073	0.523888	0.590326	0.616762	0.108535	0.000750557		X	X		0.0060801
P10B02hsa-miR-1182	0.271358	0.56059	0.521552	0.451167	0.156937	0.0007848		X	X		0.00626324
P6C11hsa-miR-26a	0.708981	0.47293	0.535531	0.572481	0.122287	0.000785949		X	X		0.00626324
P3B08hsa-miR-545*	0.775168	0.639157	0.586357	0.666894	0.0974134	0.000870534		X	X		0.00680375
P16G7hsa-miR-3065-5p	0.590912	0.585503	0.766735	0.647717	0.103109	0.000873927		X	X		0.00680375
P10E01hsa-miR-1228	0.00320341	-0.00543799	0.437623	0.14513	0.253344	0.000925495		X	X		0.00709167
P4C11hsa-miR-641	0.753327	0.62976	0.537543	0.64021	0.108271	0.000992983		X	X		0.00744382
P7B7hsa-miR-181a*	0.720944	0.726855	0.722007	0.723269	0.00315058	9.54477e-11			X		0
P4C09hsa-miR-628-3p	0.719522	0.679939	0.711907	0.70379	0.0210032	8.83534e-07			X		0.000253
P6D8hsa-miR-31	0.745195	0.726743	0.770576	0.747505	0.0220073	2.46378e-06			X		0.0004048
P4A05hsa-miR-634	0.748061	0.79088	0.742601	0.760514	0.0264391	7.94207e-06			X		0.000700615
P7B5hsa-miR-210	0.746666	0.684049	0.687624	0.706113	0.0351654	1.18168e-05			X		0.000714353
P2A04hsa-miR-323b-5p	0.776187	0.764219	0.813701	0.784702	0.0258163	1.19408e-05			X		0.000714353
P3G03hsa-miR-525-3p	0.754014	0.740689	0.795464	0.763389	0.0285658	1.23483e-05			X		0.000714353
P9F8hsa-let-7e-3p	0.731655	0.66239	0.74164	0.711895	0.0431624	3.56412e-05			X		0.00155692
P18E10hsa-miR-377-5p	0.795559	0.75998	0.821973	0.792504	0.0311092	3.57717e-05			X		0.00155692
P9F7hsa-let-7d*	0.804847	0.741549	0.74362	0.763339	0.035962	3.82017e-05			X		0.00155692
P8D7hsa-miR-375	0.660524	0.688626	0.753702	0.70095	0.0477962	4.88825e-05			X		0.00169755
P3B03hsa-miR-520g	0.777944	0.71796	0.692674	0.729526	0.0437955	5.20854e-05			X		0.00169755
P4B10hsa-miR-589*	0.699496	0.658732	0.759467	0.705898	0.0506718	7.0451e-05			X		0.00194195
P5G09hsa-miRPlus-A1087	0.792451	0.753321	0.702487	0.74942	0.0451086	8.7147e-05			X		0.002178
P4H02hsa-miR-662	0.645839	0.751122	0.717503	0.704821	0.0537751	9.23321e-05			X		0.002178
P4A09hsa-miR-645	0.70693	0.792904	0.771066	0.756967	0.0446879	9.65689e-05			X		0.002178
P5F05hsa-miRPlus-A1098	0.752428	0.680338	0.776156	0.736307	0.0499016	0.000110972			X		0.00231314
P10C04hsa-miR-1264	0.770573	0.787804	0.697318	0.751898	0.0480467	0.000124032			X		0.00250976
P2A02hsa-miR-330-3p	0.706531	0.77154	0.657619	0.711897	0.0571497	0.000139243			X		0.0026923
P5G05hsa-miR-765	0.808839	0.729106	0.718926	0.75229	0.0492363	0.000140602			X		0.0026923
P4G07hsa-miR-620	0.77448	0.663373	0.731383	0.723079	0.0560172	0.000152982			X		0.00276493
P2B09hsa-miR-450b-5p	0.711752	0.65269	0.771596	0.712013	0.0594531	0.000168678			X		0.00300049
P2B08hsa-miR-379*	0.769611	0.66478	0.755606	0.729999	0.056914	0.0001864			X		0.00308577
P6B3hsa-let-7b	0.775061	0.711706	0.81168	0.766149	0.0505794	0.000210825			X		0.00335225
P6C7hsa-miR-23a	0.714011	0.815498	0.76747	0.765659	0.0507677	0.000212468			X		0.00335225
P5G07hsa-miRPlus-C1066	0.792974	0.729096	0.826426	0.782832	0.0494512	0.000269425			X		0.0038342
P6B5hsa-let-7d	0.77022	0.648361	0.747666	0.722082	0.0648329	0.000302203			X		0.00418663
P11G10hsa-miR-1915*	0.87625	0.920376	0.874668	0.890431	0.0259447	0.000324359			X		0.00432763
P3C02hsa-miR-548c-5p	0.786853	0.660688	0.67375	0.707097	0.0693787	0.00032486			X		0.00432763
P4D08hsa-miR-599	0.640984	0.766245	0.747827	0.718352	0.0676325	0.000346607			X		0.00444015
P16D9hsa-miR-3065-3p	0.800479	0.843469	0.877179	0.840376	0.0384437	0.000351462			X		0.00444015
P6B7hsa-let-7f	0.782996	0.643596	0.719301	0.715297	0.0697864	0.000381966			X		0.00477264
P3H01hsa-miR-573	0.804864	0.675511	0.738374	0.739583	0.0646847	0.000406586			X		0.00496246
P9B6hsa-miR-485-3p	0.758222	0.73682	0.842007	0.779016	0.0555914	0.000431633			X		0.00514334
P7G4hsa-miR-150	0.774252	0.815099	0.865876	0.818409	0.0459013	0.000441486			X		0.00518944
P10H06hsa-miR-1250	0.696361	0.807114	0.79162	0.765032	0.059973	0.000462091			X		0.00528371
P7C9hsa-miR-1	0.790998	0.702059	0.641893	0.71165	0.0750138	0.000505293			X		0.00532354
P16F4hsa-miR-3140	0.742003	0.656886	0.795799	0.731563	0.0700425	0.000512413			X		0.00534169
P4B11hsa-miR-647	0.822267	0.714148	0.803599	0.780005	0.0577927	0.000528919			X		0.00537372
P4B06hsa-miR-587	0.745839	0.648143	0.78789	0.727291	0.0716959	0.000530831			X		0.00537372
P7B3hsa-miR-204	0.795339	0.667811	0.655226	0.706125	0.0775169	0.000539128			X		0.00538741
P4F07hsa-miR-665	0.850609	0.741549	0.773775	0.788644	0.05603	0.000551888			X		0.00542353
P7C5hsa-miR-224	0.842187	0.785264	0.722544	0.783332	0.059845	0.000668267			X		0.00591763
P1C03hsa-miR-185*	0.841914	0.746078	0.721535	0.769842	0.0636108	0.00067022			X		0.00591763
P5F07hsa-miRPlus-C1114	0.876622	0.801633	0.78269	0.820315	0.0496745	0.000671054			X		0.00591763
P6G5hsa-miR-34a	0.822978	0.710395	0.689479	0.740951	0.0718035	0.000679307			X		0.00591763
P4A11hsa-miR-591	0.718682	0.624748	0.788077	0.710503	0.0819712	0.000749885			X		0.0060801
P4A08hsa-miR-600	0.760881	0.847582	0.719071	0.775845	0.065549	0.000870357			X		0.00680375
P1A02hsa-miR-143*	0.779236	0.674763	0.813388	0.755796	0.072224	0.000916887			X		0.007084
P6B2hsa-let-7a	0.827618	0.678991	0.725819	0.744143	0.0759892	0.000934793			X		0.00711444
P4C06hsa-miR-649	0.787681	0.611654	0.714064	0.704466	0.0884052	0.000966144			X		0.00729546
P9G11hsa-miR-101*	0.412351	0.611066	0.662698	0.562039	0.132178	0.00100631		X			0.00746259
P6B10hsa-miR-17-5p	0.585441	0.275452	0.51916	0.460018	0.163238	0.00101396		X			0.00746259
P18B4hsa-miR-148a*	0.773731	0.637185	0.573033	0.661316	0.102502	0.00101928		X			0.00746259
P18C6hsa-let-7g*	0.525733	0.70186	0.71825	0.648614	0.106734	0.00103642		X			0.0074888
P10B03hsa-miR-1468	0.728507	0.484688	0.567882	0.593693	0.123942	0.00105679		X			0.00758641
P16D11hsa-miR-3129	0.559267	0.741413	0.51025	0.603643	0.121803	0.00109314		X			0.00778955
P5B09hsa-miR-940	0.614144	0.333925	0.575672	0.507914	0.151902	0.0011158		X			0.00780197
P9E11hsa-miR-671-5p	0.537139	0.731844	0.490735	0.586573	0.12793	0.00112823		X			0.00780197
P5D08hsa-miR-933	0.578337	0.629079	0.779694	0.66237	0.104725	0.00114058		X			0.00780197
P9B9hsa-miR-491-5p	0.453201	0.569708	0.71799	0.5803	0.132712	0.0012452		X			0.00828908
P18B11hsa-miR-183*	0.763284	0.538922	0.598772	0.633659	0.116178	0.00126186		X			0.00834735
P5F01hsa-miRPlus-C1100	0.571417	0.716867	0.447924	0.578736	0.134621	0.00130645		X			0.00847226
P3B10hsa-miR-550a*	0.430706	0.130662	0.52389	0.361752	0.205483	0.00135128		X			0.00870836
P8C10hsa-miR-365	0.532446	0.624282	0.764451	0.640393	0.116839	0.00140848		X			0.0089056
P10B07hsa-miR-1200	0.803398	0.631798	0.607658	0.680951	0.106727	0.0016066		X			0.0099772
P7B4hsa-miR-205	0.802263	0.595128	0.683482	0.693624	0.10394	0.00171154		X			0.010437
P6C6hsa-miR-22	0.783416	0.554089	0.64794	0.661815	0.115291	0.00174938		X			0.0105987
P10A01hsa-miR-1305	0.583151	0.695874	0.795663	0.691563	0.106322	0.00183844		X			0.0109594
P11H03hsa-miR-1538	0.766165	0.682598	0.535594	0.661452	0.116731	0.00184055		X			0.0109594
P1G09hsa-miR-218-1*	0.749227	0.736519	0.550974	0.678906	0.110975	0.00186015		X			0.0110077
P3C10hsa-miR-552	0.625798	0.485304	0.248835	0.453312	0.190507	0.0019299		X			0.0113556
P9B8hsa-miR-490-3p	0.561114	0.462299	0.745418	0.58961	0.143694	0.00197144		X			0.0115298
P6C4hsa-miR-20a	0.708369	0.549345	0.391819	0.549845	0.158276	0.00200839		X			0.011612
P4H01hsa-miR-624*	0.571851	0.774025	0.521104	0.622327	0.133803	0.00207746		X			0.0118313
P4B01hsa-miR-654-5p	0.612875	0.252406	0.532681	0.465987	0.189263	0.00208099		X			0.0118313
P20B4hsa-miR-3609	0.809497	0.655209	0.59267	0.685792	0.111602	0.00210114		X			0.0118741
P10C09hsa-miR-1277	0.758007	0.592885	0.48361	0.6115	0.138142	0.00211153		X			0.0118741
P10B01hsa-miR-133b	0.458703	0.0881741	0.518014	0.354964	0.232942	0.00226182		X			0.0125777
P5H03hsa-miRPlus-C1070	0.594417	0.488121	0.765022	0.615853	0.13969	0.00233215		X			0.01287
P6B11hsa-miR-18a	0.264559	0.316482	0.657818	0.412953	0.213643	0.00234045		X			0.01287
P5H08hsa-miR-877*	0.400389	0.0925297	0.565303	0.352741	0.239961	0.00253995		X			0.0135715
P10C03hsa-miR-1260	0.23704	0.645431	0.254802	0.379091	0.230828	0.00257098		X			0.0136223
P6C3hsa-miR-19b	0.772902	0.621487	0.495714	0.630034	0.138792	0.00267566		X			0.0141047
P10D09hsa-miR-1225-3p	0.806849	0.58031	0.588223	0.658461	0.128569	0.00271635		X			0.0142414
P19C11hsa-miR-1247-5p	0.515411	0.746907	0.426569	0.562962	0.165378	0.00277918		X			0.0144223
P10B11hsa-miR-1229	0.758691	0.486563	0.664467	0.636573	0.138192	0.00283884		X			0.0146585
P18B5hsa-miR-30c-2*	0.802479	0.555064	0.56553	0.641024	0.139922	0.00316293		X			0.0160852
P4C04hsa-miR-595	0.822589	0.653629	0.585191	0.687136	0.122195	0.00319083		X			0.0161465
P5H07hsa-miR-541*	0.822764	0.585144	0.651873	0.686594	0.122556	0.00320777		X			0.0161517
P5E02hsa-miR-892a	0.431493	0.660689	0.725209	0.605797	0.15436	0.00322677		X			0.0161576
P19B10hsa-miR-190b	0.451539	0.761395	0.603508	0.605481	0.154937	0.00326808		X			0.0161576
P20E6hsa-miR-3182	0.561048	0.812131	0.608661	0.660613	0.13336	0.00327603		X			0.0161576
P20D2hsa-miR-3158	0.72627	0.719399	0.478657	0.641442	0.141017	0.00328858		X			0.0161576
P4C08hsa-miR-630	0.719835	0.749304	0.499934	0.656358	0.136266	0.00340785		X			0.0166396
P16B8hsa-miR-3164	0.765311	0.743997	0.5344	0.681236	0.127609	0.00355108		X			0.0171943
P20E5hsa-miR-3180-5p	0.559121	0.517355	0.797438	0.624638	0.151099	0.00363674		X			0.0174168
P16B6hsa-miR-3120	0.808727	0.65067	0.541513	0.66697	0.134351	0.00367104		X			0.0174168
P6F2hsa-miR-196a	0.788874	0.545004	0.725665	0.686515	0.126561	0.00368299		X			0.0174168
P11B09hsa-miR-1827	0.764556	0.421197	0.557482	0.581078	0.172891	0.00404838		X			0.0186208
P7G9hsa-miR-188-5p	0.611521	0.192879	0.556297	0.453565	0.227444	0.00419853		X			0.0191414
P20C3hsa-miR-761	0.760132	0.706547	0.484316	0.650331	0.146249	0.00428619		X			0.0192775
P19D2hsa-miR-1249	0.337498	0.33609	0.730521	0.468036	0.227319	0.00469603		X			0.0206326
P6B6hsa-let-7e	0.746992	0.490712	0.742815	0.660173	0.146773	0.00491308		X			0.0209787
P10C01hsa-miR-1285	0.525529	0.675605	0.229949	0.477028	0.226752	0.00499437		X			0.0211171
P5F02hsa-miRPlus-C1005	0.56009	0.803679	0.485486	0.616418	0.166407	0.00500608		X			0.0211171
P4C01hsa-miR-626	0.662428	0.528506	0.212802	0.467912	0.230856	0.00500823		X			0.0211171
P1A08hsa-miR-221*	0.793371	0.486491	0.469306	0.583056	0.182341	0.00517876		X			0.0214967
P18B3hsa-miR-129-1-3p	0.814848	0.515134	0.557381	0.629121	0.162226	0.00518286		X			0.0214967
P4H10hsa-miR-617	0.655861	0.421824	0.753778	0.610488	0.170565	0.00520709		X			0.0215081
P18C11hsa-miR-125b-1*	0.820718	0.658395	0.530813	0.669975	0.145299	0.0053269		X			0.0218256
P5G02hsa-miR-92a-2*	0.432316	0.770971	0.400114	0.534467	0.20545	0.00538079		X			0.021958
P18B2hsa-miR-192-3p	0.818939	0.563272	0.519105	0.633772	0.161872	0.00541553		X			0.022012
P8C6hsa-miR-30e	0.448883	0.732942	0.723826	0.635217	0.161435	0.00544388		X			0.0220373
P18B9hsa-miR-10a*	0.844352	0.639174	0.569422	0.684316	0.142916	0.00598657		X			0.0236674
P9B10hsa-miR-146b-5p	0.425995	0.524198	0.794233	0.581475	0.190684	0.00614735		X			0.0241115
P5F03hsa-miR-941	0.465373	0.701973	0.773436	0.646927	0.16124	0.00620729		X			0.0242528
P9B11hsa-miR-202*	0.0677058	0.182005	0.671248	0.306986	0.320595	0.00654867		X			0.0252961
P5B07hsa-miR-885-3p	0.573058	0.642765	0.851899	0.689241	0.145114	0.00680719		X			0.0261927
P20B11hsa-miR-548q	0.108887	0.117776	0.678954	0.301872	0.326592	0.00685819		X			0.026289
P18B6hsa-miR-30d-3p	0.858277	0.586934	0.647207	0.697473	0.142484	0.00705141		X			0.0268256
P16B11hsa-miR-548v	0.21328	0.53702	0.698542	0.482948	0.247109	0.00748737		X			0.027754
P3G07hsa-miR-577	0.685248	0.826631	0.51719	0.676356	0.154912	0.00753439		X			0.0278061
P3D10hsa-miR-517*	0.754658	0.746591	0.464773	0.655341	0.165086	0.00755577		X			0.0278061
P3B06hsa-miR-567	0.856402	0.591088	0.576786	0.674758	0.15747	0.0078949		X			0.0288438
P1A11hsa-miR-187*	0.30168	0.655962	0.705919	0.55452	0.220387	0.00861655		X			0.030809
P1G06hsa-miR-21*	0.82144	0.445453	0.582425	0.616439	0.190287	0.00871469		X			0.0309459
P8C11hsa-miR-302b	0.709889	0.508326	0.824469	0.680895	0.160053	0.00910765		X			0.0317942
P8E6hsa-miR-328	0.729214	0.829085	0.527119	0.695139	0.15384	0.00933231		X			0.0322631
P20B10hsa-miR-762	0.450015	0.563307	0.830497	0.614607	0.19536	0.00950292		X			0.0323806
P20D9hsa-miR-3118	0.819654	0.451707	0.653647	0.641669	0.184266	0.010063		X			0.0340594
P16G11hsa-miR-2115*	0.41181	0.808697	0.631329	0.617279	0.198816	0.0104771		X			0.035225
P11B10hsa-miR-1293	0.620662	0.535042	0.863534	0.673079	0.170403	0.0106182		X			0.0355808
P4G09hsa-miR-593	0.622428	0.404406	0.811857	0.612897	0.203893	0.0110659		X			0.0365974
P2B10hsa-miR-507	0.807113	0.687672	0.440097	0.644961	0.187199	0.0111113		X			0.0366265
P4B09hsa-miR-628-5p	0.820551	0.507549	0.7469	0.691667	0.163648	0.0114034		X			0.0373457
P10A06hsa-miR-1825	0.543366	0.838133	0.429229	0.603576	0.210997	0.0115305		X			0.0376431
P10C07hsa-miR-1255a	0.804913	0.707903	0.447799	0.653539	0.18466	0.0115934		X			0.0377238
P16F11hsa-miR-3653	0.625861	0.883227	0.586796	0.698628	0.161056	0.0117151		X			0.0378773
P10D02hsa-miR-320c	0.706437	0.718831	0.32372	0.582996	0.224625	0.0120843		X			0.0388222
P18D11hsa-miR-194-3p	0.85614	0.620918	0.47574	0.650933	0.191968	0.0130986		X			0.0414256
P19C10hsa-miR-1298	0.436966	0.852099	0.540119	0.609728	0.216143	0.0134595		X			0.0420556
P8B10hsa-miR-302a	0.524591	0.549196	0.873155	0.648981	0.19453	0.0134932		X			0.0420556
P6C5hsa-miR-21	0.722297	0.623508	0.222889	0.522898	0.264469	0.0135061		X			0.0420556
P3A06hsa-miR-524-3p	0.706777	0.841907	0.488408	0.67903	0.178376	0.0136397		X			0.0421955
P19D11hsa-miRPlus-D1090	0.709837	0.803605	0.426033	0.646492	0.196595	0.0136762		X			0.0421955
P2A11hsa-miR-498	0.264956	0.634659	0.74581	0.548475	0.251745	0.0138111		X			0.0423175
P10G02hsa-miR-1178	0.840738	0.684519	0.467921	0.664393	0.187221	0.013841		X			0.0423175
P18D9hsa-miR-195-3p	0.792448	0.680136	0.374805	0.615796	0.216128	0.0142917		X			0.0434339
P6C10hsa-miR-25	0.841972	0.650307	0.440635	0.644305	0.200736	0.0144691		X			0.0437093
P4E02hsa-miR-604	0.430912	0.786988	0.751011	0.656304	0.196022	0.0150639		X			0.0452367
P11A07hsa-miR-1323	0.655244	0.761882	0.293718	0.570281	0.245374	0.0151319		X			0.0453065
P1D01hsa-miRPlus-B1114	0.874457	0.621508	0.45491	0.650292	0.21125	0.0186949		X			0.0540553
P16C3hsa-miR-3154	0.909201	0.611828	0.568174	0.696401	0.185578	0.0195298		X			0.0559897
P3H06hsa-miR-559	0.694797	0.73164	0.242432	0.556289	0.272432	0.0198522		X			0.0565922
P2B11hsa-miR-512-3p	0.755083	0.404883	0.794537	0.651501	0.214487	0.0200276		X			0.0566155
P10H09hsa-miR-1184	0.659853	0.761023	0.242615	0.554497	0.274794	0.0201902		X			0.0569144
P16B3hsa-miR-3200-5p	0.899911	0.524881	0.666311	0.697034	0.189394	0.0212028		X			0.0591114
P6F4hsa-miR-199a-5p	0.898745	0.528142	0.488649	0.638512	0.226232	0.0212897		X			0.0591909
P19B8hsa-miR-708*	0.441226	0.826619	0.766003	0.67795	0.207236	0.0235407		X			0.06453
P16C7hsa-miR-548t	0.67945	0.734513	0.187677	0.53388	0.301082	0.0238623		X			0.0650899
P3C04hsa-miR-571	0.82241	0.801686	0.474527	0.699541	0.195143	0.0243342		X			0.0660215
P4D03hsa-miR-584	0.140558	0.697304	0.699413	0.512425	0.322048	0.0258334		X			0.0693609
P10D01hsa-miR-1279	0.818065	0.593598	0.222633	0.544765	0.300704	0.0258388		X			0.0693609
P20C8hsa-miR-2355-5p	0.777928	0.663103	0.218499	0.553177	0.295471	0.0259389		X			0.0694452
P18C9hsa-miR-27b*	0.918514	0.586934	0.501333	0.668927	0.220346	0.0265357		X			0.0706696
P20C10hsa-miR-3149	0.691911	0.686894	0.106888	0.495231	0.336324	0.0266401		X			0.0707603
P9D11hsa-miR-592	0.322154	0.4932	0.886837	0.567397	0.289561	0.0270713		X			0.0715296
P7F9hsa-miR-127-3p	0.748924	0.355963	0.805024	0.636637	0.244684	0.027648		X			0.0722745
P20C7hsa-miR-3910	0.823217	0.737633	0.366869	0.642573	0.242571	0.0284105		X			0.0736591
P20C6hsa-miR-3144-5p	0.928264	0.547279	0.529834	0.668459	0.225167	0.0284825		X			0.0736591
P1C01hsa-miR-15a*	0.833881	0.636894	0.263403	0.578059	0.289754	0.029598		X			0.0754488
P4D02hsa-miR-624	0.265726	0.820384	0.678884	0.588331	0.288203	0.0316261		X			0.0789111
P3G06hsa-miR-518a-3p	0.787421	0.722836	0.235356	0.581871	0.301823	0.0350793		X			0.0867969
P9C9hsa-miR-532-5p	0.77128	0.850437	0.395521	0.672413	0.24304	0.0384281		X			0.0937088
P11C05hsa-miR-1913	0.95136	0.511441	0.618595	0.693798	0.229399	0.0396793		X			0.0958357
P20D8hsa-miR-365*	0.911232	0.57369	0.299093	0.594672	0.306609	0.0409503		X			0.0979702
P3A10hsa-miR-551a	0.638301	0.914252	0.361936	0.638163	0.276158	0.042151		X			0.0996654
P11A08hsa-miR-1270	0.653706	0.897562	0.327096	0.626121	0.286232	0.0425743		X			0.100431
P20C9hsa-miR-1273c	0.860825	0.607164	0.166672	0.544887	0.351242	0.0436942		X			0.102329
P10A07hsa-miR-449a	0.67916	0.831999	0.193325	0.568161	0.333492	0.0437834		X			0.102329
P3C06hsa-miR-541	0.900877	0.6916	0.370372	0.654283	0.267214	0.0439048		X			0.102378
P3E10hsa-miR-555	0.736026	0.840296	0.28499	0.620437	0.295147	0.0447602		X			0.104131
P3H07hsa-miR-519e*	0.812218	0.803115	0.324083	0.646472	0.279234	0.0470408		X			0.108077
P1G07hsa-miR-23a*	0.384278	0.775368	0.874683	0.678109	0.259266	0.0500203		X			0.112992
P3C09hsa-miR-556-3p	0.830425	0.699242	0.151704	0.560457	0.360016	0.0526903		X			0.118102
P16C10hsa-miR-518a-5p,hsa-miR-527	0.71228	0.777817	0.0560114	0.51537	0.399163	0.053601		X			0.119744
P10B09hsa-miR-106a	0.920984	0.253896	0.631042	0.601974	0.334493	0.0569897		X			0.126201
P8D11hsa-miR-379	0.558892	0.466455	0.987355	0.670901	0.277928	0.0578397		X			0.127783
P3D08hsa-miR-523	0.934507	0.664962	0.335463	0.644977	0.300022	0.0579567		X			0.127783
P2C10hsa-miR-383	0.99115	0.528694	0.398982	0.639609	0.311275	0.0618609		X			0.133768
P1G08hsa-miR-147	0.945508	0.73586	0.418625	0.699998	0.265266	0.0662738		X			0.140606
P2C11hsa-miR-337-5p	0.960998	0.41719	0.69999	0.692726	0.271977	0.0664735		X			0.140736
P16C9hsa-miR-3186-3p	0.723053	0.859457	0.150762	0.577758	0.376026	0.0676614		X			0.14295
P3F08hsa-miR-519b-3p	0.845342	0.771476	0.192558	0.603126	0.357475	0.0699149		X			0.146489
P3C08hsa-miR-545	0.932821	0.755013	0.37565	0.687828	0.284597	0.072368		X			0.150692
P1C05hsa-miR-132*	1.01814	0.245502	0.454332	0.572657	0.399677	0.0777615		X			0.159302
P10C02hsa-miR-1280	1.02439	0.4859	0.2046	0.57163	0.416565	0.0865289		X			0.174437
P16C8hsa-miR-3144-3p	0.595892	1.02402	0.315987	0.645301	0.356595	0.0945309		X			0.185096
P16C6hsa-miR-670	0.863791	0.83103	0.20682	0.63388	0.370208	0.0959679		X			0.187128
P1B05hsa-miR-129*	0.836786	0.0904616	0.820031	0.582426	0.426136	0.0982866		X			0.190184
P18E11hsa-miR-379-3p	0.546944	0.436053	1.05434	0.679114	0.329655	0.0999902		X			0.191285
P18C5hsa-miR-200b*	1.03806	0.576398	0.299682	0.638046	0.373029	0.100809		X			0.192452
P18C3hsa-miR-214*	1.02288	0.648401	0.302375	0.657885	0.360345	0.10654		X			0.199295
P10A08hsa-miR-1914*	0.627483	1.02265	0.160531	0.603553	0.431555	0.115599		X			0.21426
P11H04hsa-miR-1237	0.641229	0.355014	1.05363	0.683291	0.351201	0.120897		X			0.221683
P3C07hsa-miR-513a-3p	1.04908	0.579622	0.116602	0.581766	0.466241	0.122436		X			0.223253
P3H09hsa-miR-518d-3p	0.72928	0.98727	0.0816244	0.599392	0.466585	0.135638		X			0.239712
P18C2hsa-miR-196a*	1.08419	0.596686	0.18558	0.622151	0.449845	0.142552		X			0.247874
P3F07hsa-miR-548b-3p	1.06135	0.665411	0.237279	0.65468	0.412141	0.143348		X			0.24798
P10D05hsa-miR-1236	0.498247	0.287873	1.21735	0.667824	0.487392	0.217352		X			0.337266
P3H08hsa-miR-524-5p	0.875691	1.02367	0.178782	0.692713	0.451186	0.217623		X			0.337266
P6B8hsa-miR-15a	0.806094	0.645798	0.653806	0.7019	0.0903238	0.0010247					0.00746259
P6G10hsa-miR-183	0.772437	0.820601	0.880858	0.824632	0.0543228	0.00113368					0.00780197
P11B04hsa-miR-526b*	0.775427	0.8597	0.730607	0.788578	0.0655435	0.00113782					0.00780197
P1H08hsa-miR-26a-2*	0.814109	0.671324	0.784893	0.756775	0.075431	0.00113976					0.00780197
P8C5hsa-miR-130b	0.836564	0.730494	0.838089	0.801715	0.0616847	0.00115601					0.00785149
P3B02hsa-miR-519c-3p	0.802173	0.721282	0.625153	0.716203	0.088619	0.00117598					0.00793408
P4D11hsa-miR-640	0.777144	0.79907	0.648351	0.741522	0.0814296	0.00122434					0.00820323
P8E7hsa-miR-342-3p	0.811512	0.634932	0.668289	0.704911	0.0938139	0.00127613					0.00838514
P9E6hsa-miR-421	0.875656	0.865079	0.783193	0.841309	0.0506076	0.0012943					0.00844857
P9B5hsa-miR-485-5p	0.705844	0.675556	0.834494	0.738631	0.0843895	0.00136901					0.00876853
P16C4hsa-miR-3180	0.710546	0.740843	0.853191	0.768193	0.0751529	0.00139475					0.00887887
P20E7hsa-miR-3605-5p	0.702135	0.849736	0.736252	0.762708	0.0772752	0.0014232					0.00894457
P16D7hsa-miR-3136	0.779303	0.715637	0.85838	0.78444	0.0715101	0.00154743					0.00966398
P10D10hsa-miR-1226	0.760362	0.619288	0.794163	0.724604	0.0927593	0.00165706					0.0102249
P20D7hsa-miR-3152	0.757785	0.600809	0.779206	0.7126	0.0974045	0.00170388					0.010437
P5F08hsa-miR-936	0.86457	0.734631	0.728252	0.775818	0.0769278	0.00180142					0.0108489
P4D07hsa-miR-602	0.855777	0.694623	0.754627	0.768342	0.0814475	0.00200797					0.011612
P7D8hsa-miR-130a	0.858195	0.899241	0.931407	0.896281	0.0366952	0.00206479					0.0118313
P4F10hsa-miR-623	0.799858	0.592397	0.726663	0.706306	0.105218	0.00218311					0.0122055
P4E08hsa-miR-632	0.697363	0.637319	0.835606	0.72343	0.101681	0.00244808					0.0133736
P7C8hsa-let-7i	0.704909	0.848748	0.668106	0.740588	0.0954599	0.00245796					0.0133736
P7D6hsa-miR-125b	0.912496	0.810933	0.863557	0.862329	0.0507928	0.00248628					0.0134536
P11B08hsa-miR-513b	0.84996	0.685592	0.679347	0.7383	0.0967513	0.00250895					0.0135059
P1E09hsa-miR-181a-2*	0.722731	0.847834	0.847099	0.805888	0.0720168	0.00254817					0.0135715
P7C7hsa-let-7g	0.721767	0.823368	0.865839	0.803658	0.074031	0.00273578					0.0142723
P10F04hsa-miR-133a	0.60996	0.681397	0.829984	0.707113	0.112244	0.00293769					0.0150927
P6C2hsa-miR-19a	0.811293	0.765507	0.611003	0.729268	0.104947	0.00308806					0.0157831
P6E5hsa-miR-99a	0.864342	0.689658	0.703852	0.752617	0.0970161	0.00324809					0.0161576
P20D3hsa-miR-2053	0.887178	0.735217	0.801752	0.808049	0.076176	0.00341962					0.0166396
P8E10hsa-miR-135b	0.838776	0.785962	0.650761	0.7585	0.0969695	0.00359745					0.0173341
P1B04hsa-miR-20a*	0.756285	0.683231	0.868076	0.769198	0.0930963	0.0036687					0.0174168
P18G8hsa-miR-574-5p	0.61327	0.663535	0.841283	0.706029	0.119799	0.00383448					0.0180005
P1B11hsa-miR-384	0.820009	0.630625	0.793979	0.748204	0.102655	0.00384151					0.0180005
P18B7hsa-miR-139-3p	0.833749	0.59712	0.696904	0.709258	0.118797	0.0038783					0.0180442
P19B4mmu-miR-871-5p	0.678759	0.781194	0.862916	0.77429	0.0922723	0.00388687					0.0180442
P8D6hsa-miR-370	0.597734	0.798715	0.784089	0.726846	0.112053	0.00394478					0.0182299
P18F7hsa-miR-135b-3p	0.880544	0.80188	0.7134	0.798608	0.08362	0.00415462					0.0190265
P1C11hsa-miR-20b*	0.891574	0.746131	0.735154	0.790953	0.0873128	0.00426092					0.0192775
P10B10hsa-miR-1287	0.865825	0.710223	0.66318	0.746409	0.106059	0.0042852					0.0192775
P16G3hsa-miR-3179	0.683433	0.800535	0.86333	0.782433	0.0913044	0.00434822					0.0194698
P6F10hsa-miR-30d	0.803112	0.784646	0.914074	0.833944	0.0700061	0.0044337					0.0197674
P7C3hsa-miR-222	0.643622	0.859804	0.718741	0.740722	0.109755	0.00451154					0.0200269
P19D8hsa-let-7a-2*	0.653967	0.857171	0.647593	0.719577	0.119202	0.00459234					0.020293
P9F10hsa-miR-19a*	0.801557	0.91055	0.769521	0.827209	0.0739315	0.00472154					0.0206326
P4B08hsa-miR-581	0.683957	0.675484	0.87001	0.74315	0.109946	0.00473028					0.0206326
P2A06hsa-miR-329	0.562405	0.798193	0.758872	0.70649	0.126321	0.00484012					0.0209579
P16C5hsa-miR-759	0.813206	0.744029	0.570175	0.709137	0.125216	0.00484581					0.0209579
P8F6hsa-miR-335	0.938996	0.846153	0.891834	0.892328	0.0464232	0.00487701					0.0209787
P10E08hsa-miR-1469	0.928566	0.814891	0.85776	0.867073	0.0574065	0.00491115					0.0209787
P18B10hsa-miR-10b*	0.847508	0.757877	0.625996	0.743794	0.111426	0.005059					0.0212436
P5D07hsa-miR-892b	0.694686	0.57562	0.835429	0.701912	0.130055	0.00512758					0.0214444
P11A04hsa-miR-1205	0.673089	0.683924	0.873418	0.743477	0.112662	0.0052723					0.0216881
P18F4hsa-miR-342-5p	0.864956	0.636768	0.72851	0.743411	0.114821	0.00570323					0.022916
P10D07hsa-miR-1261	0.830331	0.833179	0.655843	0.773118	0.101573	0.00571376					0.022916
P7G6hsa-miR-154*	0.755535	0.565862	0.812866	0.711421	0.129276	0.00572893					0.022916
P9D8hsa-miR-574-3p	0.636067	0.682388	0.867116	0.728524	0.122239	0.00585283					0.0233198
P7B6hsa-miR-212	0.77782	0.597622	0.825292	0.733578	0.12011	0.00588286					0.0233474
P10A04hsa-miR-548n	0.613236	0.657503	0.859845	0.710195	0.131477	0.00603933					0.02378
P10B06hsa-miR-1244	0.861682	0.613628	0.656359	0.710556	0.132611	0.00629139					0.0244865
P2H06hsa-miR-30d*	0.87266	0.916886	0.789952	0.859833	0.0644319	0.00637847					0.02473
P10H02hsa-miR-1207-3p	0.864426	0.7776	0.642401	0.761476	0.111888	0.00693524					0.0264838
P10D11hsa-miR-1539	0.772262	0.751247	0.913939	0.812483	0.0884896	0.00710826					0.0269237
P20B5hsa-miR-3917	0.84931	0.591122	0.737154	0.725862	0.129464	0.00713037					0.0269237
P9D10hsa-miR-590-5p	0.62608	0.860517	0.76615	0.750916	0.117958	0.00721198					0.0271321
P11G03hsa-miR-1224-5p	0.907623	0.798575	0.73082	0.812339	0.0892012	0.00732282					0.0274477
P3G08hsa-miR-551b*	0.848025	0.804113	0.633313	0.761817	0.113433	0.00738041					0.0275593
P7B11hsa-miR-219-5p	0.83242	0.575393	0.75947	0.722427	0.132457	0.00744123					0.0276849
P7C2hsa-miR-221	0.81225	0.898785	0.715328	0.808788	0.0917776	0.00762011					0.02794
P11B05hsa-miR-720	0.867864	0.610438	0.724776	0.73436	0.12898	0.00798689					0.029075
P3B01hsa-miR-569	0.879746	0.632877	0.709691	0.740771	0.126335	0.0081083					0.0294097
P7B8hsa-miR-214	0.788182	0.629397	0.85942	0.759	0.117756	0.00819395					0.0296155
P1B08hsa-miR-191*	0.891333	0.69103	0.669061	0.750475	0.12248	0.00834743					0.0300611
P20E3hsa-miR-449b*	0.632237	0.873437	0.762757	0.756144	0.120736	0.00864435					0.030809
P6F8hsa-miR-148a	0.907583	0.771712	0.711115	0.796803	0.100608	0.00864552					0.030809
P4B02hsa-miR-601	0.877377	0.611287	0.682276	0.723647	0.137785	0.00889137					0.0314605
P7D2hsa-miR-27b	0.815781	0.941968	0.854945	0.870898	0.0645884	0.0090146					0.0317199
P11H06hsa-miR-1207-5p	0.80857	0.906843	0.717784	0.811066	0.094554	0.00902688					0.0317199
P9C6hsa-miR-181d	0.691369	0.883374	0.626595	0.733779	0.133539	0.00911075					0.0317942
P9B2hsa-miR-409-3p	0.819885	0.677124	0.880595	0.792535	0.104456	0.00924846					0.0321614
P4B05hsa-miR-655	0.642526	0.643813	0.88473	0.72369	0.139466	0.00934135					0.0322631
P20B3hsa-miR-711	0.863646	0.704041	0.575294	0.714327	0.144451	0.00940881					0.0323737
P4F02hsa-miR-605	0.588686	0.773943	0.847277	0.736636	0.133271	0.00943738					0.0323737
P20C4hsa-miR-718	0.865474	0.677948	0.569109	0.704177	0.149913	0.00949228					0.0323806
P19C3hsa-miR-877	0.840481	0.746312	0.552202	0.712998	0.146999	0.00990437					0.0336337
P18F2hsa-miR-340	1.17611	1.0543	1.12474	1.11838	0.0611533	0.0102468					0.0345665
P7G5hsa-miR-154	0.650403	0.836969	0.857414	0.781595	0.114075	0.0107049					0.0357163
P4E11hsa-miR-593*	0.749813	0.920697	0.732644	0.801051	0.103971	0.0107286					0.0357163
P7E8hsa-miR-143	0.839434	0.619513	0.830763	0.763237	0.124544	0.0110089					0.0365282
P6B4hsa-let-7c	0.794637	0.579655	0.838451	0.737581	0.138511	0.0111581					0.036662
P18B8hsa-miR-7-1*	0.841004	0.593435	0.809302	0.747914	0.134718	0.0117153					0.0378773
P5A04hsa-miRPlus-A1072	0.806572	0.534469	0.796414	0.712485	0.15425	0.0118951					0.0383368
P11B01hsa-miR-1226*	0.821042	0.89919	0.688919	0.80305	0.106284	0.012171					0.038978
P9D6hsa-miR-568	0.73613	0.927922	0.77644	0.813497	0.101124	0.0123975					0.0395765
P5H06hsa-miRPlus-C1040	0.715463	0.604561	0.889627	0.736551	0.143698	0.0126881					0.0403277
P6C8hsa-miR-24-1*	0.66469	0.734837	0.908989	0.769505	0.125785	0.0127125					0.0403277
P20D4hsa-miR-3175	0.841004	0.815278	0.58944	0.748574	0.138413	0.0131508					0.0414605
P8D10hsa-miR-378, hsa-miR-378c	0.721816	0.67161	0.9134	0.768942	0.127598	0.0133104					0.0418314
P6E6hsa-miR-100	0.950609	0.878722	0.821622	0.883651	0.064635	0.0136195					0.0421955
P5F09hsa-miR-1908	0.871758	0.574683	0.749088	0.731843	0.149286	0.0137319					0.0422395
P20D6hsa-miR-3151	0.645192	0.628659	0.903328	0.725726	0.154029	0.0141999					0.0432843
P9D7hsa-miR-551b	0.689487	0.877906	0.545897	0.70443	0.166508	0.0143709					0.0435433
P18E8hsa-miR-296-3p	0.831134	0.834492	0.58957	0.751732	0.140446	0.0146024					0.0439798
P1G01hsa-miR-25*	0.948713	0.817927	0.790692	0.852444	0.0844764	0.0152831					0.0455013
P9D9hsa-miR-582-5p	0.72427	0.87158	0.543714	0.713188	0.164214	0.0152875					0.0455013
P4E09hsa-miR-625	0.82748	0.533571	0.79544	0.71883	0.161237	0.0153793					0.0456409
P8G4hsa-miR-449a	1.05802	1.23592	1.22709	1.17368	0.100259	0.0157713					0.0466674
P18C10hsa-miR-124*	0.911103	0.740338	0.642169	0.764537	0.13609	0.0158437					0.0467467
P18G10hsa-miR-615-5p	0.615085	0.90858	0.627267	0.716977	0.166044	0.0167639					0.0493173
P9D2hsa-miR-455-5p	0.958978	0.944385	0.878928	0.92743	0.0426333	0.0168496					0.0494267
P4B04hsa-miR-643	0.709773	0.630201	0.914663	0.751546	0.146759	0.0171976					0.0502627
P10G08hsa-miR-1909*	0.913608	0.788164	0.663263	0.788345	0.125173	0.0172752					0.0502627
P3G04hsa-miR-521	0.74692	0.746342	0.940125	0.811129	0.111714	0.0172843					0.0502627
P9B4hsa-miR-484	0.788615	0.609901	0.889567	0.762695	0.141624	0.0178717					0.0518237
P4D06hsa-miR-619	0.80853	0.767991	0.950734	0.842419	0.0959692	0.0192664					0.0555476
P5C01hsa-miRPlus-C1099	0.627712	0.912521	0.584462	0.708231	0.178236	0.0194854					0.0559897
P10B05hsa-miR-548p	0.920636	0.618974	0.663388	0.734333	0.162864	0.0197397					0.0564319
P1C07hsa-miR-198	0.924565	0.666687	0.6372	0.742817	0.158087	0.0199356					0.0566155
P10B08hsa-miR-1275	0.915495	0.617096	0.5957	0.70943	0.178777	0.0200045					0.0566155
P10H05hsa-miR-1203	0.660912	0.9191	0.797258	0.792423	0.129162	0.0208468					0.0586032
P11D07hsa-miR-1276	1.08532	1.11005	1.02238	1.07258	0.0452015	0.0209085					0.0586119
P10A03hsa-miR-1295	0.673885	0.600134	0.92004	0.731353	0.167517	0.0210087					0.0587323
P4A01hsa-miR-635	0.687649	0.76874	0.936536	0.797642	0.126936	0.0214692					0.059525
P8B7hsa-miR-106b	0.563157	0.633905	0.9165	0.704521	0.186956	0.0221523					0.0612509
P10G06hsa-miR-1914	0.773076	0.681389	0.937161	0.797209	0.129582	0.022955					0.0632983
P1B10hsa-miR-186*	0.930926	0.666872	0.781068	0.792955	0.132428	0.0230347					0.0633463
P10C06hsa-miR-302e	0.928097	0.634614	0.604751	0.722487	0.178688	0.0235932					0.06453
P9G6hsa-miR-27a*	0.656022	0.935084	0.753952	0.781686	0.141583	0.0242068					0.0658535
P16B2hsa-miR-1972	0.936532	0.622702	0.646652	0.735296	0.174687	0.0257537					0.0693609
P10A05hsa-miR-17	0.737184	0.766095	0.956205	0.819828	0.118987	0.0258196					0.0693609
P4A10hsa-miR-646	0.757158	0.72963	0.955596	0.814128	0.123285	0.0262182					0.0700069
P9G8hsa-miR-31*	0.665629	0.922266	0.829315	0.805736	0.129933	0.0270007					0.0715296
P9D3hsa-miR-539	0.78849	0.935032	0.65978	0.794434	0.137722	0.0271595					0.0715779
P1B03hsa-miR-193b	0.85718	0.538039	0.822037	0.739085	0.174996	0.0272639					0.0716654
P4G10hsa-miR-629*	0.700045	0.564179	0.924052	0.729426	0.181726	0.0273968					0.0718284
P10D08hsa-miR-107	0.779299	0.938539	0.660017	0.792618	0.139738	0.02771					0.0722745
P7D4hsa-miR-122	0.862263	0.946163	0.745068	0.851165	0.101006	0.0284081					0.0736591
P3A08hsa-miR-518b	0.829527	0.865427	0.554798	0.749917	0.169929	0.0285318					0.0736591
P11C01hsa-miR-548k	0.909084	0.872752	0.681379	0.821072	0.122334	0.0291507					0.0750657
P10F01hsa-miR-1322	0.901601	0.744592	0.924516	0.856903	0.0979364	0.0292547					0.0751423
P10D06hsa-miR-1181	0.960189	0.806812	0.741637	0.836212	0.112203	0.0293505					0.075198
P20C2hsa-miR-3130-5p	0.9183	0.675724	0.511509	0.701844	0.20465	0.0295485					0.0754488
P6E11hsa-miR-192	0.748713	0.556531	0.914225	0.739823	0.179013	0.029796					0.0757627
P9F2hsa-miR-668	0.681042	0.780915	0.948939	0.803632	0.135386	0.0300067					0.076108
P10C10hsa-miR-1324	0.860944	0.892337	0.63248	0.795254	0.141837	0.0305036					0.0771751
P3B05hsa-miR-544	0.899647	0.677151	0.88552	0.820773	0.124581	0.0308612					0.0777679
P2F04hsa-miR-432	1.40517	1.06284	1.27892	1.24898	0.173114	0.0308922					0.0777679
P8G8hsa-miR-431	0.853917	0.948687	0.954645	0.919083	0.0565136	0.0313684					0.078698
P9E10mmu-miR-672	0.722379	0.735882	0.962507	0.806923	0.134909	0.0314173					0.078698
P16B5hsa-miR-3126-3p	0.943322	0.750405	0.630855	0.774861	0.157663	0.0316577					0.0789111
P7C4hsa-miR-223	0.780283	0.957918	0.697639	0.811946	0.132997	0.0327393					0.0814051
P1B09hsa-let-7f-2*	0.676334	0.578738	0.94397	0.733014	0.189098	0.032903					0.0816123
P10D03hsa-miR-548l	0.811561	0.956698	0.701111	0.823123	0.128185	0.035549					0.0877453
P8D8hsa-miR-377	0.567685	0.781468	0.919141	0.756098	0.177096	0.0357762					0.0880908
P18G6hsa-miR-193b-5p	0.674995	0.956667	0.613741	0.748468	0.182889	0.0359414					0.0882823
P1F11	0.952044	0.704078	0.600722	0.752281	0.180553	0.0362332					0.088784
P8B11hsa-miR-34c-5p	0.845817	0.499634	0.844326	0.729925	0.19944	0.0378422					0.0925027
P11H02hsa-miR-1292	0.757944	0.868047	0.961775	0.862589	0.102025	0.0385256					0.0937219
P4C10hsa-miR-588	0.68574	0.634774	0.965058	0.761857	0.177812	0.0392442					0.0952396
P16D6hsa-miR-1193	0.85439	0.942972	0.692139	0.829834	0.127207	0.0393969					0.0953822
P5E06hsa-miR-766	0.67579	0.740344	0.968819	0.794984	0.153967	0.0399964					0.0962527
P10F05hsa-miR-548m	0.672718	0.959606	0.792548	0.808291	0.144091	0.0401025					0.0962527
P9B3hsa-miR-410	0.86816	0.694328	0.93755	0.833346	0.125292	0.0401375					0.0962527
P18F9hsa-miR-338-5p	0.737964	0.606266	0.956275	0.766835	0.176782	0.0412572					0.0984712
P10E10hsa-miR-675*	0.707072	0.974301	0.698136	0.79317	0.156928	0.0413537					0.0984712
P10H07hsa-miR-1234	0.743237	0.901746	0.941298	0.862094	0.104816	0.0415878					0.0987959
P1D11hsa-miR-302a*	0.965633	0.588244	0.589911	0.714596	0.217406	0.0418903					0.0992803
P16G4hsa-miR-2277-3p	0.697063	0.796782	0.969241	0.821029	0.137699	0.0432634					0.101768
P2A01hsa-miR-452	0.948628	0.50722	0.676251	0.7107	0.222711	0.0433419					0.101768
P6F5hsa-miR-199a-3p,hsa-miR-199b-3p	0.986282	0.801654	0.825279	0.871072	0.100472	0.0450714					0.10431
P8F7hsa-miR-133b	0.81149	0.447376	0.865624	0.708163	0.227465	0.0450969					0.10431
P10C08hsa-miR-1282	0.971186	0.694117	0.614916	0.760073	0.187069	0.0451458					0.10431
P9G2hsa-miR-22*	0.977293	0.882244	0.796953	0.885497	0.0902137	0.0466687					0.107583
P8E11hsa-miR-148b	0.596997	0.758725	0.957906	0.771209	0.180779	0.0470971					0.108077
P3C03hsa-miR-563	0.968615	0.710615	0.591385	0.756872	0.192822	0.0476525					0.109106
P8F8hsa-miR-196b	0.699947	0.871013	0.948934	0.839965	0.127364	0.0481774					0.110057
P2D11hsa-miR-33b*	0.937953	0.622784	0.834453	0.798397	0.160649	0.048369					0.110246
P8F3hsa-miR-324-5p	0.958629	0.690736	0.846274	0.83188	0.134526	0.049004					0.1113
P10G03hsa-miR-1284	0.730559	0.654106	0.978896	0.787854	0.169806	0.049051					0.1113
P10C11hsa-miR-517b	0.974315	0.584381	0.688351	0.749015	0.201922	0.0498406					0.112839
P16G6hsa-miR-548w	0.614716	0.885818	0.901455	0.800663	0.161224	0.0506721					0.114209
P2C01hsa-miR-34c-3p	0.983742	0.744969	0.669426	0.799379	0.16407	0.0524416					0.117936
P19C8hsa-miR-216b	0.543046	0.981288	0.615747	0.71336	0.234862	0.0527491					0.118102
P6D5hsa-miR-29a	0.926152	0.847176	0.585608	0.786312	0.178244	0.055714					0.124191
P1B06hsa-miR-298	0.987006	0.605515	0.68327	0.758597	0.201592	0.0559079					0.124349
P11A10hsa-miR-1470	0.706782	0.964796	0.863049	0.844875	0.129963	0.0564616					0.125306
P2A07hsa-miR-488	0.829562	0.99133	0.759768	0.86022	0.118786	0.0589378					0.12958
P3F06hsa-miR-566	0.914051	0.777767	0.432172	0.707996	0.2484	0.0591184					0.12958
P19B5hsa-miR-874	0.809006	0.776796	0.996291	0.860697	0.118527	0.0591563					0.12958
P18D7hsa-miR-136*	0.979838	0.656795	0.796458	0.81103	0.162014	0.0605164					0.132131
P6G2hsa-miR-7	0.811794	0.635412	0.969072	0.805426	0.166921	0.0606272					0.132131
P19B9hsa-miR-147b	0.500619	0.744637	0.956937	0.734064	0.228343	0.0607873					0.132131
P18E4hsa-miR-30c-1*	0.844035	0.981199	0.722226	0.849153	0.129562	0.0608427					0.132131
P2G03hsa-miR-30b*	1.26108	1.01314	1.16119	1.14513	0.124749	0.0609775					0.132139
P6E10hsa-miR-107	0.77752	0.761608	0.999482	0.846203	0.132982	0.0620619					0.133853
P1D09hsa-miR-217	0.959661	0.845849	0.648136	0.817882	0.157634	0.0622535					0.133853
P6D3hsa-miR-27a	0.786957	0.737514	0.997374	0.840615	0.13799	0.0622969					0.133853
P6D10hsa-miR-33a	0.897838	0.55946	0.88275	0.780016	0.191156	0.0629769					0.134955
P11D06hsa-miR-502-3p	0.875159	0.742693	0.976906	0.864919	0.117442	0.063077					0.134955
P11A03hsa-miR-664	0.940055	0.541112	0.817479	0.766215	0.204352	0.0640824					0.136816
P2H01hsa-miR-374a*	0.731029	0.553928	0.980792	0.75525	0.21446	0.0645431					0.137511
P9G3hsa-miR-23a-5p	0.653742	1.0022	0.603758	0.753233	0.217054	0.0652685					0.138763
P16E5hsa-miR-3190	0.896988	0.94047	0.665123	0.834194	0.148025	0.0681488					0.143681
P18E2hsa-miR-106b*	0.98796	0.96144	0.899779	0.949726	0.0452423	0.0697357					0.146489
P3G02hsa-miR-564	0.842611	0.699038	0.983824	0.841824	0.142394	0.0698048					0.146489
P4G03hsa-miR-582-3p	0.456451	0.684943	0.983377	0.708257	0.264236	0.0710295					0.148517
P2A09hsa-miR-502-5p	0.839442	1.00316	0.872322	0.904976	0.0866073	0.0723127					0.150692
P7D7hsa-miR-128	0.872755	0.989984	0.943786	0.935509	0.0590513	0.0732677					0.152253
P18C4hsa-miR-218-2*	0.965886	0.588442	0.822458	0.792262	0.190525	0.0736069					0.152644
P16E6hsa-miR-378c	0.737823	0.71758	1.01044	0.821949	0.163555	0.0739359					0.153013
P16D2hsa-miR-3116	0.890081	0.801597	0.995043	0.895574	0.0968398	0.0759381					0.156773
P8B6hsa-miR-200c	0.563675	0.997202	0.732647	0.764508	0.218512	0.0760633					0.156773
P7D5hsa-miR-124	0.753962	1.0014	0.619264	0.791541	0.193818	0.0764929					0.157339
P5B02hsa-miR-937	0.502195	0.583176	1.01928	0.701551	0.278126	0.0769861					0.158032
P11E01hsa-miR-1247	0.773219	0.46793	0.963546	0.734898	0.250021	0.0795867					0.162711
P5B01hsa-miR-770-5p	0.632397	1.02173	0.619402	0.757842	0.228623	0.0798182					0.162854
P2A03hsa-miR-500a	0.892415	0.757783	0.986038	0.878745	0.11474	0.0803256					0.163561
P11G06hsa-miR-1909	1.10371	1.04878	1.34821	1.1669	0.1594	0.0823926					0.167422
P3E08hsa-miR-518c*	1.01816	0.674998	0.565411	0.752858	0.236205	0.082553					0.167422
P4G06hsa-miR-616	0.768351	0.572576	0.997096	0.779341	0.212473	0.0842502					0.170522
P19E4hsa-miRPlus-I107*	0.994397	0.865981	0.726993	0.862457	0.133737	0.0865015					0.174437
P8E9hsa-miR-326	0.787095	1.00455	0.872227	0.887957	0.109576	0.0878598					0.176676
P5G03hsa-miRPlus-C1057	0.890131	0.688258	0.972821	0.850403	0.146382	0.0879886					0.176676
P4H08hsa-miR-629	0.615311	1.01491	0.748807	0.793009	0.203432	0.0890255					0.17814
P10A11hsa-miR-1248	0.470187	0.913162	0.870922	0.751424	0.244472	0.0891909					0.17814
P4A06hsa-miR-633	0.712719	0.564931	1.0179	0.765182	0.230995	0.0892465					0.17814
P9C7hsa-miR-499-5p	0.524037	0.863639	0.940019	0.775898	0.221436	0.0903117					0.179913
P5A07hsa-miR-888	0.556634	0.813555	0.981194	0.783794	0.213839	0.0905417					0.180017
P10G09hsa-miR-1915	0.812388	0.615207	0.996221	0.807938	0.190546	0.0912856					0.18114
P19F2hsa-miRPlus-C1049	1.25382	1.59953	1.02236	1.29191	0.290465	0.0920077					0.182215
P11A05hsa-miR-1910	0.778664	0.873154	1.00528	0.885698	0.113826	0.0921957					0.182231
P16G2hsa-miR-449c	0.730371	0.996677	0.872699	0.866582	0.133258	0.0929227					0.18331
P7F3hsa-miR-191	0.953623	1.59232	1.46955	1.3385	0.338918	0.0935202					0.18394
P18D4hsa-miR-125a-3p	0.932131	0.738421	0.963893	0.878148	0.122045	0.0936057					0.18394
P5A09hsa-miRPlus-A1027	0.796273	0.535157	0.988978	0.773469	0.227769	0.09456					0.185096
P11E07hsa-miR-1299	1.06819	1.64467	1.18947	1.30078	0.303931	0.0958006					0.187128
P2C05hsa-miR-493	1.03216	0.646392	0.70717	0.795242	0.207419	0.0964211					0.18765
P16G10hsa-miR-2113	0.697475	1.0327	0.705248	0.811806	0.191336	0.0973386					0.189073
P6G11hsa-miR-187	0.720408	0.699428	1.03167	0.817169	0.186061	0.0975802					0.189178
P3C01hsa-miR-515-3p	1.01542	0.732912	0.515111	0.75448	0.250851	0.0985875					0.190403
P16C2hsa-miR-2110	1.03225	0.704482	0.725303	0.820677	0.183519	0.0990079					0.19085
P1A01hsa-miR-155*	0.887363	0.390502	0.884567	0.72081	0.286059	0.0993094					0.191066
P6F6hsa-miR-208a	0.975567	1.48769	1.29222	1.25183	0.258439	0.0997236					0.191178
P5D09hsa-miR-891a	0.738991	0.461657	1.00508	0.735244	0.271733	0.0997453					0.191178
P9E7hsa-miR-376a*	0.84955	0.9891	0.951362	0.930004	0.0721853	0.10098					0.192452
P7G10hsa-miR-190	0.843063	0.569402	0.980394	0.79762	0.209231	0.101626					0.193047
P3H02hsa-miR-548a-3p	0.810125	0.719871	1.02125	0.850415	0.154677	0.101674					0.193047
P10H04hsa-miR-302f	0.845884	0.90994	1.00828	0.921369	0.0818005	0.103251					0.195428
P3D07hsa-miR-576-5p	1.02997	0.691326	0.483598	0.734963	0.275785	0.103314					0.195428
P11D01hsa-miR-1246	0.822946	0.974903	0.494004	0.763951	0.245818	0.103524					0.195459
P11D09hsa-miR-1251	0.981494	0.400147	0.773613	0.718418	0.294578	0.10473					0.197368
P10C05hsa-miR-1286	0.640094	0.704082	1.04019	0.794787	0.214916	0.105016					0.197539
P16D8hsa-miR-3184	0.704989	0.896421	0.987019	0.86281	0.143988	0.105591					0.198252
P1C09hsa-miR-195*	1.04528	0.665364	0.5447	0.751783	0.261242	0.106334					0.199278
P11G05hsa-miR-1204	1.06955	1.00885	1.20074	1.09304	0.098079	0.106752					0.199323
P11H05hsa-miR-1271	0.883653	0.986337	0.665238	0.845076	0.163989	0.107872					0.201043
P4D04hsa-miR-598	1.01502	0.73941	0.864456	0.872963	0.138002	0.115018					0.213848
P7G7hsa-miR-185	0.527895	0.845216	0.982869	0.785327	0.233325	0.115165					0.213848
P19E10hsa-miRPlus-J135a-2*	0.748657	1.04265	0.707085	0.832798	0.182924	0.117019					0.216186
P19C9hsa-miR-208b	0.65791	0.755265	1.04109	0.818088	0.199165	0.11723					0.216186
P19B11hsa-miR-744	0.5809	0.521525	1.07115	0.724526	0.301652	0.117279					0.216186
P11A11hsa-miR-518f	0.459146	0.982121	0.825639	0.755635	0.268423	0.118169					0.217431
P8B5hsa-miR-320a	0.655316	0.496144	1.06086	0.737439	0.291176	0.120918					0.221683
P11E09hsa-miR-1206	1.05647	0.689801	0.642885	0.796387	0.226461	0.121761					0.222825
P5B06hsa-miR-920	0.609687	0.501312	1.07242	0.727807	0.303325	0.122329					0.223253
P9F9hsa-let-7f-1*	0.663193	1.02047	0.836526	0.840063	0.178666	0.123045					0.223705
P10G05hsa-miR-1265	0.796965	0.72155	1.03789	0.852134	0.165227	0.123126					0.223705
P19C6hsa-miR-374b	0.773918	0.996821	0.925284	0.898674	0.113809	0.124645					0.226059
P18F8hsa-miR-331-5p	0.730874	0.827396	1.03215	0.863475	0.153846	0.125611					0.226803
P18F11hsa-miR-423-5p	0.665483	0.79889	1.03601	0.833462	0.18767	0.125617					0.226803
P7G3hsa-miR-149	0.815124	0.874053	1.02409	0.904424	0.107744	0.125728					0.226803
P10E07hsa-miR-412	0.709804	0.634072	1.05701	0.800297	0.225526	0.126254					0.227347
P1A09hsa-miR-192*	0.709812	1.05733	0.624148	0.797096	0.229401	0.126592					0.227551
P19C4hsa-miR-873	0.766489	0.79457	1.04057	0.867211	0.150792	0.127908					0.229509
P16E7hsa-miR-3123	0.658391	0.469644	1.0695	0.732511	0.30672	0.130843					0.23377
P3F09hsa-miR-550a	0.947068	0.873934	0.395668	0.73889	0.29948	0.130919					0.23377
P3G09hsa-miR-526b	0.967381	0.958504	0.745299	0.890395	0.125735	0.130976					0.23377
P8C7hsa-miR-30e*	0.794762	0.715652	1.04315	0.851187	0.170884	0.131281					0.233902
P7D9hsa-miR-132	0.942818	0.970798	0.699837	0.871151	0.14902	0.13347					0.237384
P19E8hsa-miRPlus-I421*	0.717593	0.958688	0.961163	0.879148	0.139916	0.133788					0.237532
P16F5hsa-miR-514b-5p	0.828932	0.853459	1.03162	0.904672	0.110626	0.134515					0.238405
P2F11hsa-miR-373*	1.27015	0.956344	1.19574	1.14075	0.163974	0.135726					0.239712
P1A10hsa-miR-193b*	0.674832	1.02675	0.846182	0.849255	0.175979	0.136358					0.240346
P4D10hsa-miR-610	0.773251	0.66065	1.05064	0.828179	0.200712	0.13656					0.240346
P1F03hsa-miR-29b-2*	1.57715	0.925892	1.33644	1.27983	0.329297	0.138869					0.243985
P7C6hsa-miR-200b	0.75849	0.778378	1.04965	0.862171	0.162662	0.139773					0.245148
P10E09hsa-miR-1179	0.783505	1.02575	0.42925	0.746168	0.299997	0.140229					0.245522
P1E10hsa-miR-106a*	0.985714	0.706266	0.932215	0.874732	0.148327	0.140819					0.246129
P8B4hsa-miR-206	0.836081	0.645503	1.03083	0.83747	0.192665	0.141176					0.246328
P5A06hsa-miR-875-3p	0.665597	0.525134	1.08089	0.757209	0.288984	0.142476					0.247874
P18E7hsa-miR-99b*	0.737588	0.90879	1.00871	0.88503	0.137115	0.143109					0.24798
P4H07hsa-miR-612	0.550693	0.46963	1.10705	0.709124	0.346989	0.143189					0.24798
P5B10hsa-miR-92a-1*	0.690743	0.555305	1.07578	0.773942	0.270027	0.143616					0.248019
P18D5hsa-miR-127-5p	1.06778	0.606836	0.726822	0.800478	0.239135	0.144701					0.249441
P16D3hsa-miR-548u	1.06106	0.750562	0.694556	0.835393	0.19743	0.144932					0.249441
P1H05hsa-miR-219-1-3p	1.0005	0.609514	0.887672	0.832563	0.201235	0.145591					0.25015
P11C03hsa-miR-1911*	1.04468	1.72647	1.14241	1.30452	0.368676	0.147968					0.253803
P1F10hsa-miR-138-1*	1.07207	0.689886	0.701219	0.821057	0.217454	0.14919					0.255448
P2D02hsa-miR-508-3p	1.39937	0.932971	1.25672	1.19635	0.238986	0.149707					0.255448
P16F2hsa-miR-3646	0.891199	1.54411	1.41765	1.28432	0.346275	0.149915					0.255448
P10A10hsa-miR-1185	0.766053	1.06116	0.632225	0.819814	0.219464	0.149937					0.255448
P16F9hsa-miR-548x	0.793992	1.04558	0.524959	0.788177	0.260359	0.152948					0.26014
P5A10hsa-miR-921	0.743921	0.783513	1.05727	0.861566	0.170632	0.153882					0.260874
P8D5hsa-miR-369-3p	0.893537	0.670538	1.01294	0.859006	0.173795	0.153895					0.260874
P2H03hsa-miR-454	1.03803	0.844345	0.645458	0.842612	0.196294	0.157833					0.266667
P3E05hsa-miR-522	1.3635	0.923394	1.27107	1.18599	0.23206	0.157977					0.266667
P2A08hsa-miR-429	0.797466	0.719539	1.05757	0.85819	0.177006	0.158103					0.266667
P3E02hsa-miR-518e	0.887028	0.958618	1.00856	0.951403	0.0610879	0.160497					0.270255
P19E11hsa-miRPlus-J212*	0.545138	0.790899	1.0572	0.797746	0.2561	0.16299					0.273996
P18G9hsa-miR-590-3p	0.564083	0.953367	0.954895	0.824115	0.225195	0.166824					0.279697
P5B08hsa-miRPlus-A1015	0.553876	1.05816	0.797232	0.80309	0.252194	0.166934					0.279697
P11H10hsa-miR-1272	0.680318	1.09904	0.541309	0.773555	0.29032	0.167292					0.279834
P3H03hsa-miR-519a	0.823894	0.723677	1.05546	0.867676	0.170167	0.168354					0.281146
P2B07hsa-miR-486-3p	0.893313	0.604061	1.01286	0.836743	0.210187	0.168754					0.281349
P19B2hsa-miR-654-3p	0.8496	0.923367	1.02392	0.932295	0.0875001	0.170086					0.283104
P7E10hsa-miR-145	0.89938	0.98204	0.426455	0.769292	0.299768	0.171979					0.285354
P18D3hsa-miR-140-3p	1.09628	0.703649	0.541192	0.780374	0.285387	0.172002					0.285354
P1C08hsa-miR-194*	1.09958	0.691753	0.41948	0.736938	0.342295	0.172484					0.285685
P16E10hsa-miR-544b	0.771368	1.05629	0.823455	0.883706	0.151718	0.17341					0.286437
P4A04hsa-miR-650	0.935562	0.578504	0.979964	0.831343	0.220088	0.173504					0.286437
P18G4hsa-miR-490-5p	0.922779	1.02484	0.837318	0.928312	0.0938828	0.174766					0.288051
P7E3hsa-miR-138	0.908535	1.2713	1.44128	1.20704	0.272124	0.176062					0.289715
P3D02hsa-miR-516a-5p	0.984981	0.95633	0.695962	0.879091	0.15924	0.176784					0.290336
P1D07hsa-miR-125b-2*	1.06036	0.817899	0.752687	0.876982	0.162122	0.177013					0.290336
P3E09hsa-miR-520a-5p	0.967229	0.907569	0.342059	0.738952	0.345012	0.178039					0.291546
P3A07hsa-miR-513a-5p	1.01805	0.893576	0.588337	0.833322	0.221103	0.179365					0.293243
P18G2hsa-miR-431*	0.819909	0.763619	1.06068	0.881401	0.157786	0.180423					0.294497
P9F6hsa-let-7b*	0.804699	1.06985	0.67081	0.848453	0.203086	0.183047					0.297933
P10F06hsa-miR-1273	0.766491	0.693301	1.08019	0.846661	0.205527	0.183117					0.297933
P2G01hsa-miR-506	1.11305	0.656155	0.614368	0.794523	0.276639	0.18474					0.300091
P16G5hsa-miR-1273d	0.596933	0.845564	1.05136	0.831285	0.227548	0.185387					0.30066
P2G04hsa-miR-432*	1.37985	1.04444	1.02095	1.14842	0.200776	0.186496					0.301974
P4H09hsa-miR-636	0.718074	0.410946	1.10306	0.744027	0.346786	0.187032					0.302358
P8C3hsa-miR-99b	0.894834	1.7213	1.29263	1.30292	0.413331	0.189666					0.306051
P7F8hsa-miR-126	0.754534	0.564469	1.09291	0.80397	0.267665	0.189921					0.306051
P3D01hsa-miR-575	0.989902	0.826542	0.981672	0.932706	0.0920324	0.190512					0.306515
P4F05hsa-miR-607	0.509723	0.517225	1.15903	0.728661	0.372733	0.192157					0.308671
P4G02hsa-miR-609	0.594623	0.651775	1.12332	0.789905	0.290154	0.194155					0.311088
P8B9hsa-miR-200a	0.616894	0.66317	1.11826	0.799442	0.277073	0.194276					0.311088
P5H02hsa-miR-96*	0.695065	0.558644	1.11636	0.790024	0.290732	0.195111					0.311931
P6E7hsa-miR-101	0.953493	1.95721	1.21574	1.37548	0.520577	0.195606					0.312154
P11A01hsa-miR-1471	0.951977	0.62822	0.990067	0.856755	0.198831	0.196045					0.312154
P1F08hsa-miR-182*	1.04684	0.868242	0.607084	0.840721	0.221164	0.196176					0.312154
P3D09hsa-miR-520a-3p	1.04479	0.850842	0.451721	0.782452	0.302393	0.196575					0.312298
P16F10hsa-miR-378b	0.835736	1.06047	0.799269	0.898491	0.141456	0.197528					0.31332
P4G04hsa-miR-616*	0.676536	0.621209	1.11769	0.805145	0.272082	0.198284					0.314027
P11H09hsa-miR-1274a	1.10029	0.760827	0.490488	0.783867	0.305552	0.202979					0.320961
P2A05hsa-miR-362-5p	0.824904	0.721624	1.07253	0.87302	0.180333	0.204715					0.323201
P1H01hsa-miR-300	0.788382	0.636495	1.08937	0.838081	0.230489	0.205607					0.323336
P1A04hsa-miR-141*	0.808972	0.722751	1.0779	0.869875	0.185243	0.205633					0.323336
P8G11hsa-miR-409-5p	0.948388	0.801213	1.0176	0.922401	0.11051	0.205777					0.323336
P11B02hsa-miR-1321	1.05826	0.863289	0.754502	0.892016	0.153902	0.206079					0.323336
P2B06hsa-miR-489	0.818945	0.375778	1.07069	0.755138	0.351823	0.209195					0.327717
P18E9hsa-miR-130b*	0.840579	0.884714	1.04777	0.924356	0.109138	0.210794					0.329712
P1D06hsa-miR-148b*	1.04515	0.818957	0.899494	0.921199	0.114646	0.214039					0.333792
P18G3hsa-miR-486-3p	0.948362	0.632687	1.00534	0.862128	0.200734	0.214323					0.333792
P11G04hsa-miR-513c	1.10235	0.953544	1.26905	1.10832	0.157838	0.21466					0.333792
P10F10hsa-miR-758	0.739723	0.489443	1.1187	0.782622	0.316815	0.214722					0.333792
P16D10hsa-miR-3192	0.950689	0.978717	0.372718	0.767375	0.34207	0.218208					0.337655
P4F08hsa-miR-663	0.676098	0.568046	1.13966	0.794602	0.303675	0.22034					0.340413
P11A09hsa-miR-1269	0.742267	1.11906	0.565037	0.808786	0.282936	0.220663					0.340413
P6D9hsa-miR-32	0.805839	0.717352	1.08721	0.870135	0.193132	0.222658					0.342968
P1C06hsa-miR-215	1.15201	0.633055	0.576713	0.787259	0.317136	0.223598					0.343892
P1A03hsa-miR-146a*	0.772182	0.716599	1.09893	0.862569	0.206569	0.22688					0.348411
P11B03hsa-miR-103-as	0.683943	0.575538	1.14178	0.800421	0.300555	0.22764					0.349048
P20D5hsa-miR-3180-3p	0.641902	0.687461	1.13205	0.82047	0.270793	0.228275					0.349492
P2A10hsa-miR-424*	0.649311	1.08385	0.837856	0.857007	0.217904	0.232381					0.354717
P19D7hsa-miR-196b*	0.572246	0.780923	1.11152	0.821562	0.271923	0.232389					0.354717
P7E11hsa-miR-152	0.826702	0.898945	1.05071	0.925452	0.114331	0.234955					0.358094
P1G05hsa-miR-19b-1*	1.09908	0.478625	0.820568	0.799426	0.31077	0.239089					0.363847
P6D6hsa-miR-30a	0.926483	0.601357	1.03736	0.855067	0.226606	0.242782					0.368912
P8B8hsa-miR-29c	0.510577	0.725906	1.14562	0.794034	0.322957	0.243952					0.369928
P3D06hsa-miR-542-5p	1.08557	0.849609	0.62458	0.853252	0.230515	0.244684					0.369928
P18C8hsa-miR-15b*	0.897844	0.537813	1.05677	0.830808	0.265892	0.244872					0.369928
P5A03hsa-miR-887	0.869264	0.540072	1.07533	0.828223	0.269981	0.244913					0.369928
P5G06hsa-miR-891b	0.817811	0.739204	1.09165	0.882888	0.185015	0.247021					0.372556
P2D04hsa-miR-511	1.60224	0.834091	1.29374	1.24336	0.386546	0.249246					0.375353
P1D05hsa-let-7c*	1.1338	0.501467	0.766672	0.800647	0.317533	0.250393					0.37652
P9E5hsa-miR-411	0.895317	1.19868	1.29588	1.12996	0.208937	0.25424					0.381737
P8C8hsa-miR-361-5p	0.526026	0.675025	1.17105	0.790699	0.33771	0.255731					0.382864
P3G01hsa-miR-519e	1.16585	0.696465	0.507253	0.789856	0.339084	0.255747					0.382864
P11C10hsa-miR-1267	0.854846	0.695425	1.08579	0.878686	0.19627	0.256848					0.383944
P1F02hsa-miR-28-3p	1.47983	0.845111	1.27227	1.19907	0.323629	0.258855					0.386374
P9E9hsa-miR-425	0.648821	1.19175	0.457451	0.766009	0.38092	0.259426					0.386656
P2D06hsa-miR-501-5p	1.05467	0.600608	0.917418	0.857565	0.232872	0.261217					0.388752
P5C09hsa-miRPlus-A1065	0.588753	0.431939	1.21754	0.746076	0.415757	0.261829					0.388779
P10G10hsa-miR-1912	0.778405	0.836636	1.08585	0.900298	0.163313	0.262003					0.388779
P5D02hsa-miRPlus-A1073	0.753313	0.651169	1.13274	0.84574	0.25374	0.263754					0.390804
P5C04hsa-miR-924	0.738244	0.641696	1.14	0.839978	0.264269	0.265424					0.392703
P2G10hsa-miR-500a*	1.47387	1.01396	1.00059	1.16281	0.269472	0.266369					0.3935
P2H04hsa-miR-337-3p	1.21897	0.870869	1.38642	1.15875	0.262999	0.26674					0.3935
P11C08hsa-miR-150*	0.858275	0.600569	1.09556	0.851467	0.247564	0.269289					0.396354
P3A09hsa-miR-580	0.917332	1.05757	0.719638	0.898179	0.169776	0.269458					0.396354
P1D03hsa-miR-23b*	1.12244	0.921915	1.25864	1.101	0.169385	0.271905					0.399373
P2C06hsa-miR-505*	1.00732	0.414189	0.981875	0.801129	0.335342	0.274197					0.402156
P2B01hsa-miR-509-5p	0.706772	0.732609	1.13529	0.858224	0.240293	0.276362					0.404744
P5H04hsa-miR-922	0.816849	0.636685	1.11734	0.856957	0.242822	0.277029					0.405135
P1D08hsa-miR-100*	1.10047	0.856691	0.666529	0.874563	0.217522	0.286101					0.41733
P7F6hsa-miR-125a-5p	0.723497	0.874232	1.08668	0.894803	0.182464	0.286193					0.41733
P19D5hsa-miR-103-2*	0.893333	1.70655	1.11867	1.23952	0.419864	0.290719					0.42332
P7E4hsa-miR-140-5p	0.870489	0.923741	1.0492	0.947811	0.0917559	0.291989					0.424559
P1F06hsa-miR-146b-3p	1.07701	0.470794	0.918273	0.822027	0.314362	0.293989					0.426853
P5C03hsa-miR-890	0.602937	0.545714	1.21913	0.78926	0.373376	0.295299					0.428141
P2H09hsa-miR-497*	0.990323	1.02037	0.379073	0.796588	0.36189	0.297081					0.430109
P5B03hsa-miRPlus-A1025	0.615472	0.533146	1.22047	0.789698	0.375328	0.298437					0.431455
P3H04hsa-miR-548d-5p	0.71996	0.710504	1.14979	0.860085	0.250936	0.300553					0.433894
P6G3hsa-miR-10a	0.750059	0.563688	1.16926	0.827668	0.310155	0.302057					0.435444
P10A09hsa-miR-1228*	0.699097	1.22953	0.285689	0.738106	0.473129	0.303692					0.437178
P1D10hsa-miR-515-5p	1.34689	0.91078	1.10298	1.12022	0.218565	0.306435					0.4405
P19E5hsa-miRPlus-I1247*	0.840964	1.37905	1.24017	1.1534	0.279342	0.307148					0.440899
P11A02hsa-miR-1183	0.800971	0.48178	1.16051	0.81442	0.339564	0.309208					0.443227
P10H01hsa-miR-1252	0.592025	1.23896	0.52338	0.784787	0.394817	0.310344					0.443422
P2B05hsa-miR-362-3p	0.752723	0.535665	1.17774	0.822042	0.326601	0.310517					0.443422
P1E01hsa-miR-17*	0.797421	0.58695	1.15039	0.84492	0.284707	0.310658					0.443422
P8C4hsa-miR-296-5p	0.793895	0.707052	1.1326	0.877849	0.224853	0.311816					0.444448
P18D2hsa-miR-135a*	1.1837	0.745766	0.529047	0.819505	0.333498	0.313443					0.446138
P11F08hsa-miR-449b	1.11099	1.04124	0.965531	1.03925	0.0727515	0.314765					0.447391
P16F8hsa-miR-3130-3p	0.738762	0.941693	1.05822	0.912893	0.161666	0.315383					0.44764
P6E4hsa-miR-98	0.767399	0.530612	1.1772	0.82507	0.327128	0.318675					0.451679
P2H10hsa-miR-487a	1.20609	0.721118	0.49391	0.807039	0.363782	0.322207					0.454851
P7G11hsa-miR-193a-3p	0.686255	0.533272	1.21305	0.810858	0.356606	0.322236					0.454851
P2F07hsa-miR-376c	1.65397	0.920329	1.049	1.20777	0.391742	0.322261					0.454851
P8F11hsa-miR-425*	0.964838	0.706507	1.04659	0.905979	0.177518	0.322856					0.455056
P5H09hsa-miR-769-3p	0.753018	0.589848	1.17963	0.840831	0.304537	0.328648					0.462575
P11H08hsa-miR-1302	1.00448	1.00356	0.88575	0.964598	0.0682853	0.33219					0.466911
P4F06hsa-miR-660	0.469182	0.609946	1.26467	0.781266	0.424515	0.334888					0.470051
P3C05hsa-miR-576-3p	1.1435	0.869593	1.36089	1.12466	0.246191	0.342517					0.480093
P2G02hsa-miR-34a*	1.30885	0.888836	1.12072	1.10614	0.210388	0.344152					0.481718
P16D5hsa-miR-3138	0.851288	0.823217	1.09766	0.924054	0.150998	0.345473					0.482899
P11D10hsa-miR-1233	0.735861	0.760221	1.15218	0.882755	0.233649	0.346488					0.483649
P2F03hsa-miR-302d*	1.66981	0.970216	0.957335	1.19912	0.407681	0.358354					0.498951
P4H05hsa-miR-661	0.713903	0.970281	1.05546	0.913214	0.177784	0.358596					0.498951
P7C11hsa-miR-23b	0.822446	0.613436	1.1603	0.865395	0.275951	0.358929					0.498951
P7G8hsa-miR-186	0.62718	0.694	1.21292	0.844699	0.320631	0.362024					0.502563
P9G4hsa-miR-26a-1-3p	0.813913	1.34984	1.24938	1.13771	0.284881	0.362895					0.503082
P4F03hsa-miR-597	0.572235	0.570388	1.27576	0.806128	0.406715	0.369049					0.510913
P8E2hsa-miR-380*	0.945907	1.25078	1.02797	1.07489	0.157758	0.370888					0.512758
P2C04hsa-miR-488*	1.07533	0.74884	0.942423	0.922199	0.164184	0.371647					0.513106
P18F10hsa-miR-335*	0.706533	1.05024	0.984724	0.913831	0.182489	0.373207					0.5144
P11D04hsa-miR-1288	0.790416	0.816057	1.12775	0.911406	0.187793	0.373601					0.5144
P10G01hsa-miR-1301	0.875942	1.2949	1.12432	1.09839	0.210679	0.37806					0.519833
P5C06hsa-miR-769-5p	0.765955	1.04392	0.986008	0.931961	0.146652	0.380934					0.523074
P2B04hsa-miR-492	0.789106	0.587884	1.19434	0.857111	0.308896	0.382229					0.523515
P4E03hsa-miR-644	0.323151	0.690475	1.30101	0.771544	0.493942	0.38229					0.523515
P2F10hsa-miR-339-3p	1.76846	0.886676	1.00479	1.21998	0.478659	0.385095					0.526643
P2H08hsa-miR-302c*	1.09568	0.996106	0.384159	0.825314	0.385282	0.391018					0.534022
P7B9hsa-miR-216a	0.832438	0.631909	1.16999	0.878114	0.271935	0.396045					0.540158
P3A05hsa-miR-556-5p	0.69219	0.770371	1.18323	0.881932	0.263848	0.396761					0.540407
P8E5hsa-miR-340*	0.822522	0.904669	1.08975	0.938982	0.13688	0.398436					0.541959
P1D02hsa-miR-18b	1.06251	0.958771	0.807849	0.943043	0.128056	0.399413					0.542558
P8G3hsa-miR-448	1.02991	0.890089	0.985678	0.96856	0.0714664	0.404196					0.54832
P10F07hsa-miR-1289	0.64414	0.697959	1.23091	0.857668	0.324351	0.405301					0.549082
P4A07hsa-miR-603	0.930104	1.06982	0.861168	0.953696	0.106306	0.408543					0.552401
P7F2hsa-miR-153	0.86748	2.47365	0.869148	1.40343	0.926844	0.408842					0.552401
P2E04hsa-miR-377*	1.472	0.884816	1.03932	1.13205	0.304373	0.410288					0.553267
P16D4hsa-miR-2277-5p	0.820175	0.8316	1.12429	0.925354	0.172375	0.411072					0.553267
P1E03hsa-miR-105*	0.925092	1.01897	1.33461	1.09289	0.21453	0.411123					0.553267
P19D3hsa-miR-1251	0.937866	0.783863	1.08374	0.935157	0.149957	0.411713					0.553325
P8D2hsa-miR-302c	1.0289	0.900752	1.41555	1.11507	0.267999	0.414785					0.556714
P9G9hsa-miR-33a*	0.689791	1.28086	0.516761	0.829136	0.400654	0.417731					0.559926
P4E07hsa-miR-639	0.740037	0.582146	1.23982	0.853999	0.343326	0.418963					0.560834
P2C08hsa-miR-373	1.28178	0.747079	0.414368	0.81441	0.437608	0.420139					0.561665
P5C08hsa-miR-1180	0.666156	0.664069	1.24507	0.858431	0.334839	0.421473					0.562705
P3E01hsa-miR-572	0.934337	0.713045	1.10517	0.917519	0.196604	0.424832					0.566443
P20E4hsa-miR-3647-5p	0.769444	0.640018	1.21355	0.874336	0.300808	0.426668					0.568142
P9C3hsa-miR-495	0.81318	0.808003	1.14096	0.920713	0.190754	0.428848					0.570295
P3A04hsa-miR-516b	0.893653	0.786196	1.11339	0.93108	0.166777	0.431347					0.572865
P11E04hsa-miR-664*	1.13787	0.867566	1.22359	1.07634	0.185817	0.433853					0.575438
P3E07hsa-miR-570	1.31352	0.695681	0.441587	0.816928	0.448431	0.436586					0.578305
P11E02hsa-miR-518f*	1.2863	0.897259	1.05487	1.07947	0.195682	0.438813					0.580495
P3H05hsa-miR-558	0.928172	0.790205	1.09566	0.938012	0.152964	0.439762					0.580991
P1E04hsa-miR-155	1.04245	0.903755	1.28877	1.07832	0.194996	0.443557					0.585241
P18G5hsa-miR-491-3p	0.846976	1.87028	0.957838	1.22503	0.561547	0.44455					0.585787
P2E10hsa-miR-422a	1.22786	0.596662	0.788154	0.870894	0.323633	0.446486					0.587431
P11D03hsa-miR-1202	0.817309	0.729014	1.17283	0.906383	0.234932	0.446958					0.587431
P18D10hsa-miR-200c*	0.936096	0.811418	1.08874	0.945417	0.138895	0.452892					0.593974
P2F01hsa-miR-450b-3p	1.28598	0.64887	0.624585	0.853144	0.375042	0.454417					0.593974
P18G7hsa-miR-532-3p	0.577798	0.764802	1.25031	0.864302	0.34712	0.455118					0.593974
P11E03hsa-miR-548e	1.01626	0.586523	1.08175	0.894842	0.269013	0.455143					0.593974
P3D05hsa-miR-517c	1.23024	0.792622	1.2992	1.10735	0.274738	0.455308					0.593974
P5D06hsa-miR-888*	0.798445	0.698323	1.19526	0.897342	0.262814	0.455458					0.593974
P2H02hsa-miR-380	1.16691	0.913796	1.06859	1.04977	0.127604	0.456117					0.594067
P6D2hsa-miR-26b	0.823881	0.804231	1.147	0.925039	0.192478	0.456718					0.594086
P4D05hsa-miR-637	0.818986	0.634254	1.20668	0.886641	0.29215	0.458286					0.59536
P19C5hsa-miR-543	0.691701	2.08054	1.06289	1.27838	0.719057	0.45924					0.595834
P1E02hsa-miR-122*	1.05797	0.859254	1.39983	1.10568	0.273429	0.459932					0.595968
P3F02hsa-miR-519d	1.07182	0.926872	0.89059	0.963093	0.0958888	0.461703					0.597498
P11G02hsa-miR-1262	0.994789	1.11144	0.557998	0.888076	0.291746	0.463091					0.598529
P18E6hsa-miR-34b	0.823619	0.793968	1.15367	0.923754	0.199669	0.465043					0.600285
P5E09hsa-miR-938	0.776827	0.546908	1.26054	0.861424	0.364258	0.466623					0.601557
P4E04hsa-miR-648	0.86381	0.639629	1.18481	0.896083	0.27402	0.467953					0.602504
P9C5hsa-miR-497	0.704628	0.775074	1.21194	0.897215	0.274829	0.473785					0.609238
P1G10hsa-miR-135b*	1.15571	0.726015	0.874031	0.918584	0.218282	0.474919					0.609921
P4E10hsa-miR-621	0.815732	0.658479	1.21042	0.894877	0.284354	0.478621					0.613327
P3E06hsa-miR-520e	1.08259	0.886541	1.2131	1.06074	0.164372	0.478783					0.613327
P2G06hsa-miR-491-3p	1.06731	0.976578	0.815404	0.953099	0.127586	0.480978					0.61536
P6E2hsa-miR-93	0.797091	0.6098	1.23963	0.882175	0.323422	0.484718					0.61871
P1G03hsa-miR-151-3p	0.795052	0.855408	1.14508	0.931848	0.187118	0.484819					0.61871
P11C02hsa-miR-1278	1.01847	0.802264	1.65942	1.16005	0.445773	0.490732					0.625467
P5D03hsa-miRPlus-A1083	0.584252	0.658943	1.32125	0.854816	0.405669	0.492061					0.625539
P8G5hsa-miR-450a	1.00124	1.49155	0.862161	1.11832	0.330627	0.492087					0.625539
P11H07hsa-miR-1281	0.710389	0.723507	1.24139	0.891763	0.30286	0.492643					0.625539
P2D09hsa-miR-509-3-5p	1.28081	0.77962	0.530794	0.863742	0.382019	0.493452					0.625781
P2C07hsa-miR-452*	1.03994	0.672054	1.05759	0.923193	0.217672	0.497872					0.630076
P3F04hsa-miR-578	1.06512	0.868962	1.28744	1.07384	0.209376	0.498084					0.630076
P2H05hsa-miR-371-5p	1.36151	0.842702	1.06803	1.09075	0.260148	0.502561					0.634571
P11C07hsa-miR-1283	0.787108	1.37101	1.15016	1.10276	0.294823	0.502891					0.634571
P19C2hsa-miR-744*	0.923736	0.789067	1.11773	0.94351	0.165221	0.510684					0.643602
P16F6hsa-miR-3605-3p	0.835463	2.11725	0.80785	1.25352	0.74814	0.514273					0.647319
P11F02hsa-miR-1274b	0.842723	2.81358	0.581393	1.41256	1.22033	0.515215					0.647699
P11D02hsa-miR-1238	0.85545	0.867259	1.8321	1.18494	0.560493	0.524921					0.659057
P11D05hsa-miR-1268	0.849947	1.188	0.725553	0.921165	0.239306	0.525552					0.659057
P2E08hsa-miR-501-3p	1.04797	0.755847	1.03371	0.945844	0.164696	0.526283					0.659156
P9C4hsa-miR-496	0.620854	0.871402	1.21445	0.902235	0.297996	0.527185					0.659223
P11F07hsa-miR-1254	0.90667	1.14986	0.741543	0.932691	0.205398	0.527639					0.659223
P19E2hsa-miRPlus-D1100	1.12681	0.964455	0.993008	1.02809	0.0866754	0.532013					0.663868
P8F2hsa-miR-331-3p	1.03639	1.02138	0.831847	0.963206	0.114008	0.533658					0.665101
P1H02hsa-miR-144*	1.12137	0.852175	1.20361	1.05905	0.18382	0.53545					0.666513
P2D03hsa-miR-483-3p	0.556884	0.885322	1.23299	0.891733	0.338101	0.536715					0.667267
P8E8hsa-miR-323-3p	0.737954	0.744383	1.24153	0.907955	0.2889	0.538689					0.6689
P6G8hsa-miR-181c	0.820734	0.796451	1.17886	0.932015	0.214118	0.540028					0.669265
P3A03hsa-miR-579	1.16974	0.843258	1.16519	1.05939	0.187193	0.540306					0.669265
P7D3hsa-miR-30b	0.81583	0.939021	1.1069	0.953916	0.146104	0.542596					0.67128
P3G05hsa-miR-514	0.846876	0.689109	1.21166	0.915881	0.268022	0.544526					0.672165
P9D4hsa-miR-487b	0.91769	0.917033	1.46038	1.09837	0.31351	0.54464					0.672165
P7E6hsa-miR-142-5p	0.759304	0.431409	1.36539	0.852033	0.473844	0.546481					0.673616
P8G7hsa-miR-369-5p	0.754784	1.0743	1.01381	0.947633	0.169728	0.551106					0.678491
P2G07hsa-miR-512-5p	1.2447	1.04868	0.87374	1.05571	0.18558	0.561545					0.690502
P16F3hsa-miR-3186-5p	0.744784	0.730036	1.25645	0.910422	0.299757	0.563241					0.691747
P7C10hsa-miR-15b	0.751955	0.82294	1.20727	0.927388	0.244969	0.566296					0.693497
P4H04hsa-miR-611	0.725186	1.49082	1.12445	1.11349	0.382936	0.566362					0.693497
P3D04hsa-miR-520d-5p	1.1907	0.904532	0.675475	0.92357	0.258141	0.566721					0.693497
P11G09hsa-miR-1258	1.25464	0.881067	0.555237	0.89698	0.349972	0.568889					0.695038
P3A02hsa-miR-561	1.06884	0.881148	1.18541	1.04513	0.153509	0.569354					0.695038
P1C04hsa-miR-193a-5p	0.970712	0.653293	1.15433	0.926111	0.253478	0.572526					0.697477
P9F5hsa-let-7a*	0.878473	0.994407	1.33407	1.06898	0.236776	0.572731					0.697477
P10H08hsa-miR-1537	1.00136	0.604094	1.14906	0.918169	0.281844	0.574002					0.698185
P5D05hsa-miR-876-5p	0.800841	0.72453	1.23567	0.920348	0.275732	0.575878					0.699626
P9G10hsa-miR-93*	0.636778	1.01991	1.12256	0.926414	0.25603	0.577747					0.701055
P8B3hsa-miR-195	0.724239	1.47358	1.12188	1.10657	0.374907	0.581801					0.705129
P1G02hsa-miR-105	1.24041	0.729519	1.29147	1.08714	0.310756	0.586768					0.710298
P7E7hsa-miR-142-3p	0.811074	1.15474	1.21023	1.05868	0.216222	0.598472					0.723601
P2C03hsa-miR-345	1.35388	0.878208	0.971345	1.06781	0.252083	0.601606					0.725692
P5F06hsa-miR-876-3p	0.855763	0.681849	1.23447	0.924027	0.282564	0.601785					0.725692
P5E03hsa-miR-939	0.684386	0.64366	1.35179	0.893279	0.397605	0.602388					0.725692
P11G01hsa-miR-1911	0.837207	1.0865	1.23948	1.05439	0.203048	0.60307					0.725692
P18F6hsa-miR-151-5p	0.779873	0.738663	1.25433	0.92429	0.286568	0.607936					0.730678
P10F02hsa-miR-520c-3p	0.840626	1.08249	1.23262	1.05191	0.19778	0.610207					0.732538
P4G08hsa-miR-651	0.706036	0.83309	1.24264	0.927257	0.280424	0.614282					0.736556
P18G11hsa-miR-411*	1.32753	0.800686	0.571876	0.90003	0.387497	0.616163					0.737173
P9E4hsa-miR-653	0.871629	0.905838	1.49265	1.09004	0.349088	0.616253					0.737173
P8E3hsa-miR-381	0.940256	0.903048	1.34658	1.06329	0.246036	0.617139					0.737361
P18E5hsa-miR-219-2-3p	0.962618	0.975247	1.13622	1.0247	0.0967898	0.619959					0.739604
P1E05hsa-miR-138-2*	0.928879	0.565604	1.24562	0.913369	0.340275	0.620694					0.739604
P19E9hsa-miRPlus-I874*	0.812126	1.09923	0.978706	0.963352	0.144164	0.621209					0.739604
P9F4hsa-miR-297	0.821584	0.972883	1.45097	1.08181	0.32853	0.628154					0.746994
P3E03hsa-miR-520d-3p	1.02476	0.864785	1.25771	1.04908	0.197587	0.628984					0.747103
P6G9hsa-miR-182	0.819845	0.850711	1.18191	0.950821	0.200721	0.633572					0.75167
P1E06hsa-miR-24-2*	0.894904	0.740942	1.19518	0.943674	0.231011	0.635182					0.752698
P10E03hsa-miR-1255b	0.849947	1.02108	1.29117	1.05407	0.222455	0.636224					0.753051
P9F3hsa-miR-802	0.871807	1.04255	1.01894	0.977765	0.0925185	0.639916					0.756536
P8F4hsa-miR-338-3p	1.15483	0.88017	0.84319	0.959395	0.170255	0.642417					0.758607
P4F04hsa-miR-658	0.947923	0.686412	1.18724	0.940524	0.250495	0.643864					0.759429
P18D6hsa-miR-129-3p	1.08944	0.57138	1.121	0.927273	0.308616	0.646295					0.761409
P5B05hsa-miR-889	0.659089	1.10109	1.06688	0.942352	0.245909	0.64797					0.762495
P10G07hsa-miR-548f	0.811279	2.04983	0.669958	1.17702	0.759171	0.649681					0.76362
P16E8hsa-miR-2115	0.767247	1.03627	1.07898	0.960832	0.169005	0.651634					0.764293
P19B7hsa-miR-708	0.406595	2.23145	1.00823	1.21542	0.929904	0.651764					0.764293
P10D04hsa-miR-1306	0.669155	0.781659	1.31546	0.922091	0.34528	0.660064					0.772616
P5C02hsa-miR-942	0.524748	1.183	1.0561	0.921284	0.349222	0.660388					0.772616
P2D10hsa-miR-32*	1.24129	0.704392	0.869478	0.938388	0.275004	0.662275					0.773421
P8G2hsa-miR-20b	1.07075	0.998292	0.858524	0.975856	0.107879	0.662605					0.773421
P16E2hsa-miR-548s	0.861561	1.23358	1.02924	1.04146	0.186311	0.664367					0.774585
P11F09hsa-miR-1256	1.33391	0.774973	0.648445	0.91911	0.364758	0.665437					0.774939
P11F04hsa-miR-520b	0.843729	0.914388	1.13956	0.965893	0.154496	0.666826					0.775155
P5E05hsa-miRPlus-C1087	0.691351	0.694431	1.35966	0.915147	0.384962	0.667302					0.775155
P7G2hsa-miR-146a	0.825129	1.18569	0.857748	0.956188	0.199421	0.668308					0.775155
P18C7hsa-let-7i*	1.46463	0.64169	0.565472	0.890598	0.498586	0.668686					0.775155
P4F11hsa-miR-586	0.830904	1.18896	1.10204	1.04063	0.186758	0.671262					0.77684
P5E08hsa-miRPlus-D1036	0.705396	0.657578	1.37541	0.912795	0.401349	0.671675					0.77684
P19D4hsa-miR-1197	0.756404	1.12902	0.99242	0.959282	0.188506	0.673456					0.778011
P2E07hsa-miR-361-3p	1.40891	0.840927	0.944079	1.06464	0.302574	0.676784					0.780964
P8D9hsa-miR-378*	0.598758	1.62456	1.1006	1.10797	0.512942	0.681176					0.785031
P2E06hsa-miR-483-5p	1.5246	0.785982	0.934836	1.08181	0.390625	0.682687					0.785031
P1H04hsa-miR-149*	1.05976	0.796767	1.04993	0.968817	0.14908	0.683039					0.785031
P19D6hsa-miR-365a-5p	0.759801	1.23671	1.16426	1.05359	0.256995	0.683947					0.785031
P3D03hsa-miR-549	0.916049	0.833018	1.14866	0.965909	0.163621	0.684187					0.785031
P3A01hsa-miR-548b-5p	1.19595	0.84824	1.06495	1.03638	0.175608	0.685847					0.786044
P6G7hsa-miR-181b	0.738186	2.22232	0.584014	1.18151	0.904661	0.695106					0.795755
P11G07hsa-miR-1303	1.10408	1.27924	0.770404	1.05124	0.258502	0.698524					0.796459
P1F01hsa-miR-223*	0.921158	0.643431	1.2538	0.939463	0.305595	0.698714					0.796459
P11A06hsa-miR-320b	0.744086	1.43108	0.550381	0.908516	0.462803	0.699315					0.796459
P11F05hsa-miR-1225-5p	1.00842	0.878312	1.21308	1.03327	0.168762	0.700058					0.796459
P19E7hsa-miRPlus-I320a*	1.0133	0.869143	1.22264	1.03503	0.17775	0.70017					0.796459
P6E3hsa-miR-96	0.828539	0.985425	1.34089	1.05162	0.262512	0.700798					0.796459
P19D10hsa-miR-759	0.626117	1.11983	1.09087	0.945604	0.277062	0.70123					0.796459
P7F11hsa-miR-136	0.688423	0.79705	1.31885	0.934774	0.337024	0.70522					0.800093
P10F08hsa-miR-548h	0.839983	0.742333	1.25923	0.947183	0.274619	0.706948					0.801155
P16E3hsa-miR-2114	0.660809	1.08983	1.10443	0.951691	0.252017	0.70786					0.801291
P1H09hsa-miR-548d-3p	1.06696	0.724084	1.0917	0.960915	0.205475	0.70997					0.801722
P16G9hsa-miR-3650	0.76789	1.22819	1.14373	1.0466	0.245039	0.710013					0.801722
P9E3hsa-miR-652	0.807028	0.94302	1.43947	1.06317	0.332903	0.710617					0.801722
P8F5hsa-miR-339-5p	1.05274	0.732771	1.10099	0.962167	0.200122	0.711647					0.80199
P2G09hsa-miR-346	1.29896	1.0971	0.7582	1.05142	0.273261	0.712894					0.802501
P4G01hsa-miR-614	0.615253	2.72923	0.381315	1.24193	1.29334	0.714504					0.803136
P1F04hsa-miR-16-2*	1.29643	0.644603	1.26476	1.0686	0.367533	0.715097					0.803136
P7E2hsa-miR-137	0.800202	0.986588	1.37783	1.05487	0.294806	0.715839					0.803136
P16E9hsa-miR-323b-3p	0.791373	1.24603	1.09006	1.04249	0.231031	0.719047					0.805842
P8D3hsa-miR-302d	0.911383	0.773662	1.19764	0.960895	0.216282	0.723529					0.809968
P6G6hsa-miR-181a	0.863506	0.762755	1.24177	0.95601	0.25255	0.733137					0.819817
P9C2hsa-miR-494	0.794637	0.77636	1.28258	0.951192	0.287135	0.739262					0.825754
P1F09hsa-miR-26a-1*	0.917122	0.783797	1.19338	0.964768	0.208909	0.741211					0.827018
P7E9hsa-miR-144	0.848213	0.711953	1.29099	0.950387	0.30274	0.748196					0.833892
P10F09hsa-miR-548o	0.726196	1.44024	0.61477	0.927068	0.447896	0.749735					0.834688
P3F05hsa-miR-562	1.29382	0.677675	1.18564	1.05238	0.328981	0.755058					0.839292
P6F9hsa-miR-30c	0.946385	0.686554	1.23603	0.956324	0.274874	0.755529					0.839292
P19B3hsa-miR-671-3p	0.896346	0.840081	1.17811	0.971511	0.181115	0.757885					0.840986
P10G04hsa-miR-1243	0.942527	0.83834	1.14649	0.975785	0.156743	0.762031					0.844661
P2F02hsa-miR-363*	1.67434	0.89919	0.66952	1.08102	0.526508	0.762944					0.844748
P3E04hsa-miR-548a-5p	0.789509	0.991112	1.34422	1.04162	0.280785	0.771344					0.852532
P1C02hsa-miR-19b-2*	0.881511	0.931296	1.12906	0.980622	0.130937	0.771659					0.852532
P6E9hsa-miR-103a-3p	0.865155	0.844285	1.20239	0.97061	0.200998	0.774303					0.853926
P19D9hsa-miR-761	0.762993	1.39135	0.985234	1.04652	0.318629	0.774609					0.853926
P11C06hsa-miR-1291	1.0639	0.786489	1.07812	0.976172	0.164424	0.776239					0.854792
P11F06hsa-miR-1297	1.00415	0.834419	1.24984	1.02947	0.208865	0.781958					0.860154
P2G08hsa-miR-508-5p	1.45631	1.02916	0.675986	1.05382	0.390746	0.78698					0.864738
P11F03hsa-miR-663b	0.918696	0.754975	1.22863	0.967433	0.240559	0.7905					0.86734
P11C04hsa-miR-548g	0.972504	0.700426	1.22151	0.964814	0.260628	0.791062					0.86734
P1C10hsa-miR-518c	1.1679	0.764843	1.15921	1.03065	0.230239	0.793873					0.86799
P1G04hsa-miR-16-1*	1.24273	0.711395	1.16	1.03804	0.285892	0.793978					0.86799
P1E07hsa-miR-145*	1.0229	0.767488	1.31982	1.03674	0.276428	0.794228					0.86799
P8G10hsa-miR-451	1.01987	1.12555	0.898883	1.01477	0.113419	0.798267					0.871463
P8C9hsa-miR-363	0.568159	1.85138	0.842184	1.08724	0.6758	0.799949					0.872316
P2E09hsa-miR-325	1.39331	0.926534	0.800581	1.04014	0.312269	0.800772					0.872316
P5G04hsa-miRPlus-C1075	0.808043	0.681971	1.37292	0.954313	0.367968	0.807392					0.878495
P2D01hsa-miR-455-3p	1.02972	0.650826	1.21321	0.964585	0.286794	0.808413					0.878495
P1F07hsa-miR-130a*	1.1217	0.789468	1.16438	1.02518	0.205246	0.809623					0.878495
P18F3hsa-miR-330-5p	1.05429	0.650173	1.19204	0.965502	0.281636	0.809917					0.878495
P5F04hsa-miR-95	0.973323	0.805803	1.3154	1.03151	0.259735	0.811698					0.879056
P11E08hsa-miR-1231	1.14966	0.793499	0.992057	0.978405	0.178471	0.812171					0.879056
P5B04hsa-miR-99a*	0.687153	1.28929	1.1355	1.03732	0.312848	0.814778					0.880935
P9D5hsa-miR-92b	0.802004	0.923517	1.38073	1.03542	0.305161	0.81966					0.885268
P7F7hsa-miR-126*	0.747645	0.834948	1.31217	0.964922	0.30388	0.820617					0.885357
P11D08hsa-miR-548i	1.0876	0.734709	1.10662	0.976308	0.209447	0.824133					0.888203
P7E5hsa-miR-141	0.864811	0.798184	1.25523	0.972742	0.2469	0.828269					0.891711
P3F03hsa-miR-554	1.05302	0.873011	1.04278	0.989603	0.101101	0.839817					0.902278
P19E6hsa-miRPlus-I181d*	0.889498	0.89186	1.16934	0.983567	0.160891	0.840887					0.902278
P7D11hsa-miR-135a	0.830037	0.795436	1.29007	0.971848	0.276132	0.841175					0.902278
P9G5hsa-miR-26b*	0.680372	0.968364	1.47372	1.04082	0.401607	0.841651					0.902278
P8B2hsa-miR-194	0.848911	0.955145	1.2604	1.02148	0.213615	0.843278					0.903038
P2E03hsa-miR-493*	1.08999	0.757259	1.22498	1.02408	0.240725	0.844144					0.903038
P10E06hsa-miR-1245	0.798333	1.18923	0.95422	0.980594	0.196778	0.846279					0.904366
P10H10hsa-miR-1197	0.745262	1.01943	1.17215	0.978949	0.216306	0.848266					0.905533
P10F03hsa-miR-520f	0.907457	0.851748	1.31354	1.02425	0.252076	0.850003					0.90604
P19E3hsa-miRPlus-D1120	1.07434	0.770722	1.22077	1.02194	0.229553	0.850921					0.90604
P2E11hsa-miR-33b	1.20407	0.539996	1.1505	0.964856	0.368913	0.851427					0.90604
P5A08hsa-miR-767-5p	0.814659	0.764848	1.33618	0.971894	0.316459	0.861346					0.915633
P6D7hsa-miR-30a*	0.943627	0.835214	1.28293	1.02059	0.233568	0.862368					0.915757
P7F5hsa-miR-9*	0.625656	1.14375	1.32446	1.03129	0.362721	0.865285					0.917891
P19C7hsa-miR-760	0.598312	1.43835	1.07013	1.0356	0.421084	0.867932					0.919735
P2G05hsa-miR-499-3p	1.46162	0.863459	0.768042	1.03104	0.37593	0.870982					0.922002
P4G05hsa-miR-631	0.799867	1.43472	0.666879	0.967157	0.410348	0.874889					0.924052
P8D4hsa-miR-367	0.982156	0.85002	1.13376	0.988644	0.141979	0.874976					0.924052
P2D08hsa-miR-505	1.2769	0.803457	0.857822	0.979393	0.259078	0.875658					0.924052
P4E06hsa-miR-608	0.913582	0.694798	1.31941	0.97593	0.316939	0.88122					0.927864
P7D10hsa-miR-133a	0.770891	0.919325	1.2538	0.98134	0.247357	0.882005					0.927864
P8C2hsa-miR-301a	0.825267	0.997576	1.22201	1.01495	0.198943	0.882439					0.927864
P2C09hsa-miR-372	1.19721	0.737289	1.01352	0.982675	0.231508	0.882938					0.927864
P4H03hsa-miR-627	0.5338	1.55635	0.792084	0.960744	0.531728	0.884502					0.927955
P11B07hsa-miR-1266	0.718454	1.52207	0.854441	1.03166	0.430122	0.884858					0.927955
P2E01hsa-miR-376b	1.06329	0.748202	1.14548	0.985656	0.209708	0.892927					0.935447
P1H03hsa-miR-202	0.864149	0.831959	1.25751	0.984539	0.236946	0.897816					0.938978
P10E04hsa-miR-1263	1.03897	0.796326	1.20478	1.01336	0.205429	0.898153					0.938978
P8E4hsa-miR-382	0.991875	0.768819	1.28949	1.01673	0.261223	0.899708					0.939633
P9E8hsa-miR-542-3p	0.627153	1.19606	1.1189	0.980703	0.308604	0.90205					0.941108
P10E02hsa-miR-1298	0.805942	1.08319	1.144	1.01104	0.180207	0.903995					0.942166
P7F4hsa-miR-9	0.768065	0.77491	1.39235	0.97844	0.358469	0.905763					0.942306
P11E10hsa-miR-103	0.794766	0.885725	1.27452	0.985002	0.254818	0.907768					0.942306
P4E05hsa-miR-7-2*	0.87263	0.81337	1.2704	0.985467	0.248532	0.908359					0.942306
P9E2hsa-miR-615-3p	0.822044	0.707847	1.40469	0.978194	0.373744	0.908563					0.942306
P2F05hsa-miR-503	1.37917	0.879801	0.677997	0.978991	0.360959	0.908785					0.942306
P1A06hsa-miR-299-3p	0.678051	1.71437	0.500845	0.96442	0.655487	0.914902					0.947677
P2F09hsa-miR-376a	1.4232	0.878215	0.63436	0.978591	0.403885	0.916887					0.948762
P6E8hsa-miR-29b	0.864127	0.923266	1.18662	0.991337	0.171684	0.920866					0.951906
P8G9hsa-miR-433	1.01064	1.43711	0.612381	1.02004	0.412444	0.923772					0.953511
P2E05hsa-miR-324-3p	1.16776	0.789917	1.0707	1.00946	0.196224	0.924389					0.953511
P18F5hsa-miR-323-5p	0.932323	0.940721	1.14381	1.00562	0.119749	0.926416					0.953511
P8G6hsa-miR-200a*	1.09144	0.94724	0.949747	0.996141	0.0825381	0.926656					0.953511
P18E3hsa-miR-29c*	1.03624	0.750514	1.18262	0.989792	0.219766	0.927129					0.953511
P2D07hsa-miR-509-3p	1.21182	0.772456	1.04609	1.01012	0.221878	0.928439					0.953889
P10A02hsa-miR-517a	0.680429	1.38515	0.885849	0.983811	0.362431	0.929914					0.954435
P5G08hsa-miRPlus-D1058	0.851333	0.799056	1.3138	0.988064	0.283306	0.933882					0.957522
P5E04hsa-miR-934	1.05704	0.728925	1.24668	1.01088	0.261945	0.934814					0.957522
P1E08hsa-miR-548c-3p	0.932419	0.95062	1.12981	1.00428	0.109091	0.938358					0.96018
P1D04hsa-miR-302b*	1.21794	0.966777	0.790452	0.991723	0.214833	0.939523					0.960401
P8F9hsa-miR-423-3p	0.807426	1.42452	0.806598	1.01285	0.356517	0.943427					0.962146
P11F10hsa-miR-1208	0.817663	1.26767	0.88858	0.991303	0.24195	0.943564					0.962146
P11G08hsa-miR-548j	1.18271	1.05938	0.779954	1.00735	0.206359	0.944082					0.962146
P20E2hsa-miR-3142	0.784285	1.07036	1.12651	0.993718	0.183534	0.946254					0.963389
P11F01hsa-miR-320d	1.05862	0.735568	1.18315	0.992444	0.231011	0.948636					0.964844
P2B02hsa-miR-374b*	0.908324	0.833624	1.23743	0.993125	0.214844	0.949751					0.965008
P2H07hsa-miR-371-3p	1.09989	0.853465	1.05829	1.00388	0.131914	0.953784					0.967447
P8F10hsa-miR-424	1.11909	0.980938	0.889838	0.996624	0.11543	0.954063					0.967447
P16F7hsa-miR-205*	0.639388	1.45931	0.865659	0.988118	0.423454	0.955926					0.968298
P3F01hsa-miR-520h	1.49736	0.841251	0.623882	0.987498	0.454733	0.956816					0.968298
P6F7hsa-miR-129-5p	0.842174	1.63061	0.570284	1.01435	0.550731	0.959058					0.969597
P16G8hsa-miR-3171	0.700224	1.28812	0.990552	0.992966	0.293957	0.962411					0.972016
P18D8hsa-miR-188-3p	1.06533	0.697715	1.21867	0.993904	0.267721	0.964226					0.972878
P5C05hsa-miRPlus-C1076	0.570698	1.68548	0.703961	0.986711	0.608805	0.965708					0.973403
P1F05hsa-miR-18b*	1.3438	0.533741	1.09619	0.991243	0.4151	0.966855					0.973589
P2F06hsa-miR-490-5p	1.15824	0.881743	0.968537	1.00284	0.141407	0.968427					0.974203
P11E06hsa-miR-1290	1.17745	0.783367	1.02844	0.996421	0.198985	0.971735					0.97656
P2B03hsa-miR-510	0.934784	0.899065	1.16066	0.998171	0.141852	0.979736					0.983624
P2C02hsa-miR-374a	1.46711	0.790462	0.730512	0.996028	0.409069	0.98474					0.987668
P2E02hsa-miR-367*	1.4478	0.908667	0.633876	0.99678	0.414054	0.987779					0.989053
P2D05hsa-miR-34b*	1.04671	0.735774	1.21201	0.998166	0.241802	0.988076					0.989053
P2F08hsa-miR-454*	1.56172	0.977055	0.449674	0.996149	0.556269	0.989121					0.989121
