# Supplementary material for: Modulation of pancreatic cancer cell sensitivity to FOLFIRINOX through microRNA-mediated regulation of DNA damage
Source: Nat Commun. 2021 Nov 18;12:6738. doi: 10.1038/s41467-021-27099-6 (PMC8602334; doi:10.1038/s41467-021-27099-6)
Supplement: Supplementary file 5 — Source Data [file 41467_2021_27099_MOESM5_ESM.zip]

Archive with 11 entries (8 files):
- Source data /
- Source data /6. source data figure 2.docx
- __MACOSX/
- __MACOSX/Source data /
- __MACOSX/Source data /._6. source data figure 2.docx
- Source data /6. Source data Figure 3.docx
- __MACOSX/Source data /._6. Source data Figure 3.docx
- Source data /6. Source data Figure 5.docx
- __MACOSX/Source data /._6. Source data Figure 5.docx
- Source data /6. Source data Figure 6.docx
- __MACOSX/Source data /._6. Source data Figure 6.docx
